# Supplementary material for: Torix group Rickettsia are widespread in Culicoides biting midges (Diptera: Ceratopogonidae), reach high frequency and carry unique genomic features
Source: Environ Microbiol. 2017 Sep 18;19(10):4238–55. doi: 10.1111/1462-2920.13887 (PMC5656822; doi:10.1111/1462-2920.13887)
Supplement: Supplementary file 7 — Table S1. Functional annotation of RiCNE draft genome including Interproscan results against Pfam and eggNOG results. [file EMI-19-4238-s007.xls]

## Sheet: Table S1
Table S1. Functional annotation of RiCNE draft genome including Interproscan results against Pfam and eggNOG results.
ID	annotation	Pfam domains	COG (eggNOG)	eggNOG description
RiCNE_00010	transposase	Putative transposase, YhgA-like;RPE2: rickettsial palindromic element RPE2 domain	S	Transposase
RiCNE_00020	transposase		S	Transposase
RiCNE_00030	UDP-N-acetylmuramoyl-L-alanyl-D-glutamate synthetase	murD: UDP-N-acetylmuramoylalanine--D-glutamate ligase;Mur ligase middle domain	M	Cell wall formation. Catalyzes the addition of glutamate to the nucleotide precursor UDP-N-acetylmuramoyl-L-alanine (UMA) (By similarity)
RiCNE_00040	cell division protein FtsW	Cell cycle protein;ftsW: cell division protein FtsW	D	cell division protein
RiCNE_00050	UDP-N-acetylglucosamine--N-acetylmuramyl- (pentapeptide) pyrophosphoryl-undecaprenol N-acetylglucosamine transferase	Glycosyltransferase family 28 C-terminal domain;Glycosyltransferase family 28 N-terminal domain;murG: undecaprenyldiphospho-muramoylpentapeptide beta-N-acetylglucosaminyltransferase	M	Cell wall formation. Catalyzes the transfer of a GlcNAc subunit on undecaprenyl-pyrophosphoryl-MurNAc-pentapeptide (lipid intermediate I) to form undecaprenyl-pyrophosphoryl-MurNAc- (pentapeptide)GlcNAc (lipid intermediate II) (By similarity)
RiCNE_00060	hypothetical protein
RiCNE_00070	Putative ribosomal N-acetyltransferase YdaF	Acetyltransferase (GNAT) domain	J	Gcn5-related n-acetyltransferase
RiCNE_00080	DNA-binding protein	TatD related DNase;TIGR00010: hydrolase, TatD family	L	Hydrolase, tatD family
RiCNE_00090	hypothetical protein	Mitochondrial fission ELM1	M	Nucleoside-diphosphate-sugar epimerase
RiCNE_00100	chaperone protein ClpB	AAA domain (Cdc48 subfamily);ATPase family associated with various cellular activities (AAA);chaperone_ClpB: ATP-dependent chaperone protein ClpB;Clp amino terminal domain, pathogenicity island component;C-terminal, D2-small domain, of ClpB protein	O	ATP-dependent chaperone ClpB
RiCNE_00110	protein translocase component YidC	60Kd inner membrane protein;yidC_nterm: membrane protein insertase, YidC/Oxa1 family, N-terminal domain;yidC_oxa1_cterm: membrane protein insertase, YidC/Oxa1 family;YidC periplasmic domain	U	Required for the insertion and or proper folding and or complex formation of integral membrane proteins into the membrane. Involved in integration of membrane proteins that insert both dependently and independently of the Sec translocase complex, as well as at least some lipoproteins
RiCNE_00120	GTP-binding protein	50S ribosome-binding GTPase;GTPase_YsxC: ribosome biogenesis GTP-binding protein YsxC;small_GTP: small GTP-binding protein domain	S	Necessary for normal cell division and for the maintenance of normal septation (By similarity)
RiCNE_00130	type VI secretion protein	Type IV secretory pathway, VirB3-like protein	U	Type IV secretion system protein VirB3
RiCNE_00140	transporter	CagE, TrbE, VirB family, component of type IV transporter system;VirB4_CagE: type IV secretion/conjugal transfer ATPase, VirB4 family	U	conjugal transfer ATPase
RiCNE_00150	type IV secretion system protein VirB6	TrbL/VirB6 plasmid conjugal transfer protein	U	TrbL VirB6 plasmid conjugative transfer protein
RiCNE_00160	type IV secretion system protein VirB6	TrbL/VirB6 plasmid conjugal transfer protein	U	Type IV secretion system protein VirB6
RiCNE_00170	hypothetical protein
RiCNE_00180	type IV secretion system protein VirB6	TrbL/VirB6 plasmid conjugal transfer protein	U	type IV secretion system protein
RiCNE_00190	type IV secretion system protein VirB6	TrbL/VirB6 plasmid conjugal transfer protein	U	protein secretion by the type IV secretion system
RiCNE_00200	type IV secretion system protein VirB6	TrbL/VirB6 plasmid conjugal transfer protein	U	type IV secretion system protein
RiCNE_00210	integrase	Integrase core domain	L	integrase catalytic
RiCNE_00220	hypothetical protein
RiCNE_00230	preprotein translocase subunit SecD	2A0604s01: protein-export membrane protein, SecD/SecF family;Protein export membrane protein;secD: protein-export membrane protein SecD;SecD/SecF GG Motif	U	Part of the Sec protein translocase complex. Interacts with the SecYEG preprotein conducting channel. SecDF uses the proton motive force (PMF) to complete protein translocation after the ATP-dependent function of SecA (By similarity)
RiCNE_00240	preprotein translocase subunit YajC	Preprotein translocase subunit;yajC: preprotein translocase, YajC subunit	U	preprotein translocase, subunit YajC
RiCNE_00250	ATP synthase epsilon chain	ATP_synt_epsi: ATP synthase F1, epsilon subunit;ATP synthase, Delta/Epsilon chain, beta-sandwich domain	C	Produces ATP from ADP in the presence of a proton gradient across the membrane (By similarity)
RiCNE_00260	ATP synthase subunit beta	atpD: ATP synthase F1, beta subunit;ATP synthase alpha/beta family, beta-barrel domain;ATP synthase alpha/beta family, nucleotide-binding domain	C	Produces ATP from ADP in the presence of a proton gradient across the membrane. The catalytic sites are hosted primarily by the beta subunits (By similarity)
RiCNE_00270	ATP synthase subunit gamma	ATPsyn_F1gamma: ATP synthase F1, gamma subunit;ATP synthase	C	Produces ATP from ADP in the presence of a proton gradient across the membrane. The gamma chain is believed to be important in regulating ATPase activity and the flow of protons through the CF(0) complex (By similarity)
RiCNE_00280	F0F1 ATP synthase subunit alpha	atpA: ATP synthase F1, alpha subunit;ATP synthase alpha/beta chain, C terminal domain;ATP synthase alpha/beta family, beta-barrel domain;ATP synthase alpha/beta family, nucleotide-binding domain	C	Produces ATP from ADP in the presence of a proton gradient across the membrane. The alpha chain is a regulatory subunit (By similarity)
RiCNE_00290	ATP synthase subunit delta	ATP_synt_delta: ATP synthase F1, delta subunit;ATP synthase delta (OSCP) subunit	C	F(1)F(0) ATP synthase produces ATP from ADP in the presence of a proton or sodium gradient. F-type ATPases consist of two structural domains, F(1) containing the extramembraneous catalytic core and F(0) containing the membrane proton channel, linked together by a central stalk and a peripheral stalk. During catalysis, ATP synthesis in the catalytic domain of F(1) is coupled via a rotary mechanism…
RiCNE_00300	hypothetical protein		S	NA
RiCNE_00310	dihydrolipoyl dehydrogenase	lipoamide_DH: dihydrolipoyl dehydrogenase;Pyridine nucleotide-disulphide oxidoreductase;Pyridine nucleotide-disulphide oxidoreductase, dimerisation domain	C	Dihydrolipoyl dehydrogenase
RiCNE_00320	alpha/beta hydrolase	Serine aminopeptidase, S33	S	alpha beta
RiCNE_00330	cell division protein FtsZ	ftsZ: cell division protein FtsZ;FtsZ family, C-terminal domain;Tubulin/FtsZ family, GTPase domain	D	Essential cell division protein that forms a contractile ring structure (Z ring) at the future cell division site. The regulation of the ring assembly controls the timing and the location of cell division. One of the functions of the FtsZ ring is to recruit other cell division proteins to the septum to produce a new cell wall between the dividing cells. Binds GTP and shows GTPase activity (By sim…
RiCNE_00340	class II fumarate hydratase	Fumarase C C-terminus;fumC_II: fumarate hydratase, class II;Lyase	C	fumarate hydratase class II
RiCNE_00350	hypothetical protein
RiCNE_00360	hypothetical protein	Uncharacterized conserved protein (DUF2278)	S	Uncharacterized conserved protein (DUF2278)
RiCNE_00370	elongation factor 4	Elongation factor G C-terminus;Elongation factor Tu domain 2;Elongation factor Tu GTP binding domain;GTP-binding protein LepA C-terminus;lepA: elongation factor 4;small_GTP: small GTP-binding protein domain	M	Required for accurate and efficient protein synthesis under certain stress conditions. May act as a fidelity factor of the translation reaction, by catalyzing a one-codon backward translocation of tRNAs on improperly translocated ribosomes. Back- translocation proceeds from a post-translocation (POST) complex to a pre-translocation (PRE) complex, thus giving elongation factor G a second chance to…
RiCNE_00380	peptide chain release factor 2	PCRF domain;prfB: peptide chain release factor 2;RF-1 domain	J	Peptide chain release factor 2 directs the termination of translation in response to the peptide chain termination codons UGA and UAA (By similarity)
RiCNE_00390	cold-shock protein CspA	'Cold-shock' DNA-binding domain	K	Cold shock protein
RiCNE_00400	DEAD/DEAH box helicase	DEAD/DEAH box helicase;Helicase conserved C-terminal domain	L	Helicase
RiCNE_00410	Ribulose-phosphate 3-epimerase	Ribulose-phosphate 3 epimerase family;rpe: ribulose-phosphate 3-epimerase	G	ribulose-phosphate 3-epimerase
RiCNE_00420	outer membrane autotransporter barrel domain-containing protein	autotrans_barl: outer membrane autotransporter barrel domain;Autotransporter beta-domain	M	outer membrane protein B
RiCNE_00430	alkyl hydroperoxide reductase	AhpC/TSA family;C-terminal domain of 1-Cys peroxiredoxin	O	Alkyl hydroperoxide reductase
RiCNE_00440	DNA processing protein DprA	DNA recombination-mediator protein A;dprA: DNA protecting protein DprA	L	DNA protecting protein DprA
RiCNE_00450	DNA topoisomerase 1	DNA topoisomerase;topA_bact: DNA topoisomerase I;Topoisomerase C-terminal repeat;Topoisomerase DNA binding C4 zinc finger;Toprim domain	L	Releases the supercoiling and torsional tension of DNA, which is introduced during the DNA replication and transcription, by transiently cleaving and rejoining one strand of the DNA duplex. Introduces a single-strand break via transesterification at a target site in duplex DNA. The scissile phosphodiester is attacked by the catalytic tyrosine of the enzyme, resulting in the formation of a DNA-(5'…
RiCNE_00460	glutamate--tRNA ligase	gltX_bact: glutamate--tRNA ligase;tRNA synthetases class I (E and Q), catalytic domain	J	Catalyzes the attachment of glutamate to tRNA(Glu) in a two-step reaction glutamate is first activated by ATP to form Glu-AMP and then transferred to the acceptor end of tRNA(Glu) (By similarity)
RiCNE_00470	hypothetical protein	PD-(D/E)XK nuclease superfamily;Predicted AAA-ATPase	S	AAA-ATPase
RiCNE_00480	transcriptional regulator
RiCNE_00490	DNA gyrase subunit B	DNA gyrase B;DNA gyrase B subunit, carboxyl terminus;gyrB: DNA gyrase, B subunit;Histidine kinase-, DNA gyrase B-, and HSP90-like ATPase;Toprim domain	L	DNA gyrase negatively supercoils closed circular double- stranded DNA in an ATP-dependent manner and also catalyzes the interconversion of other topological isomers of double-stranded DNA rings, including catenanes and knotted rings (By similarity)
RiCNE_00500	cytochrome d ubiquinol oxidase subunit I	Cytochrome bd terminal oxidase subunit I	C	(Ubiquinol oxidase) subunit I
RiCNE_00510	ATP-dependent helicase/nuclease subunit A	PD-(D/E)XK nuclease superfamily
RiCNE_00530	magnesium transporter	CBS domain;Divalent cation transporter;MgtE intracellular N domain;mgtE: magnesium transporter	P	magnesium transporter
RiCNE_00540	amino acid ABC transporter substrate-binding protein	Bacterial extracellular solute-binding proteins, family 3	E	ABC transporter
RiCNE_00550	FMN reductase	Flavin reductase like domain	S	flavin reductase domain protein, FMN-binding
RiCNE_00560	4-hydroxy-tetrahydrodipicolinate reductase	dapB: 4-hydroxy-tetrahydrodipicolinate reductase;Dihydrodipicolinate reductase, C-terminus;Dihydrodipicolinate reductase, N-terminus	E	Catalyzes the conversion of 4-hydroxy- tetrahydrodipicolinate (HTPA) to tetrahydrodipicolinate (By similarity)
RiCNE_00570	50S ribosomal protein L28	L28: ribosomal protein bL28;Ribosomal L28 family	J	50s ribosomal protein l28
RiCNE_00580	50S ribosomal protein L31	L31: ribosomal protein bL31;Ribosomal protein L31	J	50s ribosomal protein l31
RiCNE_00600	propionyl-CoA carboxylase	Biotin carboxylase C-terminal domain;Biotin carboxylase, N-terminal domain;Biotin-requiring enzyme;Carbamoyl-phosphate synthase L chain, ATP binding domain	I	propionyl-CoA carboxylase (alpha
RiCNE_00610	histidine kinase	HAMP domain;His Kinase A (phospho-acceptor) domain;Histidine kinase-, DNA gyrase B-, and HSP90-like ATPase	T	Histidine kinase
RiCNE_00620	nucleotidyltransferase	Nucleotidyltransferase domain	S	Nucleotidyltransferase domain
RiCNE_00630	nucleotidyltransferase	Nucleotidyltransferase substrate binding protein like
RiCNE_00640	50S ribosomal protein L35	Ribosomal protein L35;rpmI_bact: ribosomal protein bL35	J	50S ribosomal protein L35
RiCNE_00650	50S ribosomal protein L20	Ribosomal protein L20;rplT_bact: ribosomal protein bL20	J	Binds directly to 23S ribosomal RNA and is necessary for the in vitro assembly process of the 50S ribosomal subunit. It is not involved in the protein synthesizing functions of that subunit (By similarity)
RiCNE_00660	hypothetical protein	Phosphotransferase enzyme family	S	Aminoglycoside phosphotransferase
RiCNE_00670	LPS 1,2-glucosyltransferase	Glycosyl transferase family 8	M	Glycosyl transferase family 8
RiCNE_00680	guanosine polyphosphate pyrophosphohydrolase	HD domain	K, T	spoT-like ppGpp hydrolase
RiCNE_00690	guanosine polyphosphate pyrophosphohydrolase		K, T	spoT-like ppGpp hydrolase
RiCNE_00700	Ubiquinone biosynthesis O-methyltransferase	Methyltransferase domain
RiCNE_00710	hypothetical protein		S	NA
RiCNE_00720	hypothetical protein	D-isomer specific 2-hydroxyacid dehydrogenase, NAD binding domain
RiCNE_00730	multidrug ABC transporter ATP-binding protein	ABC transporter;ABC transporter transmembrane region	V	ABC transporter
RiCNE_00740	hypothetical protein	Protein of unknown function (DUF2671)
RiCNE_00750	hypothetical protein	Copper chaperone PCu(A)C	S	exported protein
RiCNE_00760	tRNA pseudouridine synthase A	hisT_truA: tRNA pseudouridine(38-40) synthase;tRNA pseudouridine synthase	J	Formation of pseudouridine at positions 38, 39 and 40 in the anticodon stem and loop of transfer RNAs (By similarity)
RiCNE_00770	3-methyladenine DNA glycosylase	3mg: DNA-3-methyladenine glycosylase;Methylpurine-DNA glycosylase (MPG)	L	3-methyladenine DNA glycosylase
RiCNE_00780	MFS transporter	Sugar (and other) transporter	G	proline betaine transporter
RiCNE_00790	MFS transporter		G	proline betaine transporter
RiCNE_00800	MFS transporter		G	proline betaine transporter
RiCNE_00810	MFS transporter	Sugar (and other) transporter	G	proline betaine transporter
RiCNE_00820	MFS transporter		G	proline betaine transporter
RiCNE_00830	MFS transporter		G	proline betaine transporter
RiCNE_00840	guanosine polyphosphate pyrophosphohydrolase	HD domain	K, T	spoT-like ppGpp hydrolase
RiCNE_00850	transposase	Transposase
RiCNE_00860	hypothetical protein
RiCNE_00870	aspartyl/glutamyl-tRNA(Asn/Gln) amidotransferase subunit B	gatB: aspartyl/glutamyl-tRNA(Asn/Gln) amidotransferase, B subunit;GatB domain;GatB/GatE catalytic domain	J	Allows the formation of correctly charged Asn-tRNA(Asn) or Gln-tRNA(Gln) through the transamidation of misacylated Asp- tRNA(Asn) or Glu-tRNA(Gln) in organisms which lack either or both of asparaginyl-tRNA or glutaminyl-tRNA synthetases. The reaction takes place in the presence of glutamine and ATP through an activated phospho-Asp-tRNA(Asn) or phospho-Glu-tRNA(Gln) (By similarity)
RiCNE_00880	tRNA (adenosine(37)-N6)-threonylcarbamoyltransferase complex transferase subunit TsaD	gcp_kae1: metallohydrolase, glycoprotease/Kae1 family;Glycoprotease family;T6A_TsaD_YgjD: tRNA threonylcarbamoyl adenosine modification protein TsaD	O	Required for the formation of a threonylcarbamoyl group on adenosine at position 37 (t(6)A37) in tRNAs that read codons beginning with adenine (By similarity)
RiCNE_00890	hypothetical protein
RiCNE_00900	hypothetical protein
RiCNE_00910	hypothetical protein
RiCNE_00920	acetyltransferase	Acetyltransferase (GNAT) family	S	gCN5-related N-acetyltransferase
RiCNE_00930	ribosome-binding factor A	Ribosome-binding factor A	J	Associates with free 30S ribosomal subunits (but not with 30S subunits that are part of 70S ribosomes or polysomes). Essential for efficient processing of 16S rRNA. May interact with the 5'-terminal helix region of 16S rRNA (By similarity)
RiCNE_00940	translation initiation factor IF-2	Elongation factor Tu GTP binding domain;IF-2: translation initiation factor IF-2;small_GTP: small GTP-binding protein domain;Translation-initiation factor 2;Translation initiation factor IF-2, N-terminal region	J	One of the essential components for the initiation of protein synthesis. Protects formylmethionyl-tRNA from spontaneous hydrolysis and promotes its binding to the 30S ribosomal subunits. Also involved in the hydrolysis of GTP during the formation of the 70S ribosomal complex (By similarity)
RiCNE_00950	hypothetical protein
RiCNE_00960	hypothetical protein	Helix-hairpin-helix domain;nusA_Cterm_rpt: transcription termination factor NusA, C-terminal duplication;NusA-like KH domain;NusA N-terminal domain;NusA: transcription termination factor NusA;S1 RNA binding domain	K	Transcription elongation factor NusA
RiCNE_00970	ribosome maturation factor	Putative ribosome maturation factor RimP	S	Required for maturation of 30S ribosomal subunits (By similarity)
RiCNE_00980	hypothetical protein	Gram-negative porin	S	NA
RiCNE_00990	BON domain-containing protein	BON domain	S	Transport-associated protein
RiCNE_01000	RlpA-like protein	Lytic transglycolase;rlpA: rare lipoprotein A	M	rare lipoprotein A
RiCNE_01010	pyruvate dehydrogenase E1 component subunit alpha	Dehydrogenase E1 component;PDH_E1_alph_y: pyruvate dehydrogenase (acetyl-transferring) E1 component, alpha subunit	C	Pyruvate dehydrogenase
RiCNE_01020	pyruvate dehydrogenase subunit beta	Transketolase, C-terminal domain;Transketolase, pyrimidine binding domain	C	Dehydrogenase, E1 component
RiCNE_01030	protein kinase C inhibitor 1 (pkcI)	HIT domain	F, G	histidine triad (HIT) protein
RiCNE_01040	hypothetical protein	Protein of unknown function (DUF2628)	S	Protein of unknown function (DUF2628)
RiCNE_01050	HslU--HslV peptidase proteolytic subunit	ATP_dep_HslV: ATP-dependent protease HslVU, peptidase subunit;Proteasome subunit	O	Protease subunit of a proteasome-like degradation complex believed to be a general protein degrading machinery (By similarity)
RiCNE_01060	HslU--HslV peptidase ATPase subunit	AAA domain (Cdc48 subfamily);ATPase family associated with various cellular activities (AAA);C-terminal, D2-small domain, of ClpB protein;hslU: ATP-dependent protease HslVU, ATPase subunit	O	this subunit has chaperone activity. The binding of ATP and its subsequent hydrolysis by HslU are essential for unfolding of protein substrates subsequently hydrolyzed by HslV. HslU recognizes the N-terminal part of its protein substrates and unfolds these before they are guided to HslV for hydrolysis (By similarity)
RiCNE_01070	ATPase AAA	Magnesium chelatase, subunit ChlI;Magnesium chelatase, subunit ChlI C-terminal;Subunit ChlI of Mg-chelatase;TIGR00368: Mg chelatase-like protein	O	Mg chelatase subunit ChlI
RiCNE_01080	phosphomannomutase	Phosphoglucomutase/phosphomannomutase, alpha/beta/alpha domain I;Phosphoglucomutase/phosphomannomutase, alpha/beta/alpha domain II;Phosphoglucomutase/phosphomannomutase, alpha/beta/alpha domain III;Phosphoglucomutase/phosphomannomutase, C-terminal domain	G	phosphomannomutase
RiCNE_01090	tRNA (adenosine(37)-N6)-threonylcarbamoyltransferase complex dimerization subunit type 1 TsaB	Glycoprotease family;T6A_YeaZ: tRNA threonylcarbamoyl adenosine modification protein YeaZ	O	Peptidase M22 glycoprotease
RiCNE_01110	hypothetical protein
RiCNE_01120	hypothetical protein
RiCNE_01130	hypothetical protein	PD-(D/E)XK nuclease superfamily	S	AAA-ATPase
RiCNE_01140	hypothetical protein
RiCNE_01150	hypothetical protein
RiCNE_01160	hypothetical protein
RiCNE_01170	CDP-diacylglycerol--glycerol-3-phosphate 3-phosphatidyltransferase	CDP-alcohol phosphatidyltransferase;pgsA: CDP-diacylglycerol--glycerol-3-phosphate 3-phosphatidyltransferase	I	cdp-diacylglycerol-glycerol-3-phosphate 3-phosphatidyltransferase
RiCNE_01180	hypothetical protein	Ankyrin repeats (3 copies)	S	ANK
RiCNE_01190	hypothetical protein	MazG nucleotide pyrophosphohydrolase domain	S	NA
RiCNE_01200	NADP-dependent malic enzyme	Malic enzyme, NAD binding domain;Malic enzyme, N-terminal domain;Phosphate acetyl/butaryl transferase	C	Malic enzyme
RiCNE_01210	permease	Membrane transport protein	S	Auxin Efflux Carrier
RiCNE_01230	parvulin-like PPIase	PPIC-type PPIASE domain	O	peptidylprolyl cis-trans isomerase
RiCNE_01240	protein translocase subunit SecA	SecA DEAD-like domain;SecA preprotein cross-linking domain;secA: preprotein translocase, SecA subunit;SecA Wing and Scaffold domain;SEC-C motif	U	Part of the Sec protein translocase complex. Interacts with the SecYEG preprotein conducting channel. Has a central role in coupling the hydrolysis of ATP to the transfer of proteins into and across the cell membrane, serving
RiCNE_01250	multidrug ABC transporter ATP-binding protein	ABC transporter;ABC transporter transmembrane region	V	ABC-type multidrug transport system, ATPase and permease components
RiCNE_01260	type II citrate synthase	Citrate synthase, C-terminal domain;cit_synth_I: citrate (Si)-synthase	C	citrate synthase
RiCNE_01270	sodium:proton antiporter	Sodium:dicarboxylate symporter family	C	sodium dicarboxylate symporter
RiCNE_01280	divalent-cation tolerance protein CutA	CutA1 divalent ion tolerance protein	P	cuta1 divalent ion tolerance protein
RiCNE_01290	6-carboxy-5,6,7,8-tetrahydropterin synthase	6-pyruvoyl tetrahydropterin synthase	H	synthase
RiCNE_01300	Modification methylase RsrI	DNA methylase	L	DNA methylase N-4 N-6
RiCNE_01310	exopolyphosphatase	Ppx/GppA phosphatase family	F, P	ppx gppa phosphatase
RiCNE_01320	type IV secretion system protein VirD4	Type IV secretory system Conjugative DNA transfer	U	TraG TraD family protein
RiCNE_01330	P-type DNA transfer ATPase VirB11	Type II/IV secretion system protein;VirB11: P-type DNA transfer ATPase VirB11	U	Type IV secretion system ATPase
RiCNE_01340	VirB10	Bacterial conjugation TrbI-like protein	U	conjugation trbi family protein
RiCNE_01350	VirB9 protein precursor of the type IV secretion system	Conjugal transfer protein	U	Type IV secretion system protein VirB9
RiCNE_01360	virB8 family protein	VirB8 protein	U	Type IV secretion system protein VirB8
RiCNE_01370	outer membrane lipid asymmetry maintenance protein MlaD	MlaD protein;OM_asym_MlaD: outer membrane lipid asymmetry maintenance protein MlaD	Q	ABC transporter, substrate binding protein
RiCNE_01380	succinyl-diaminopimelate desuccinylase	NADH ubiquinone oxidoreductase subunit NDUFA12;RPE1: rickettsial palindromic element RPE1 domain	C	NADH ubiquinone oxidoreductase 17.2 kD subunit
RiCNE_01390	ribonuclease H	RNase H	L	Endonuclease that specifically degrades the RNA of RNA- DNA hybrids (By similarity)
RiCNE_01400	chromosomal replication initiator protein DnaA	DnaA N-terminal domain	S	NA
RiCNE_01410	transcriptional regulator	Helix-turn-helix
RiCNE_01420	hypothetical protein
RiCNE_01430	tetratricopeptide TPR_2	Tetratricopeptide repeat	O	Tetratricopeptide tpr_2 repeat protein
RiCNE_01440	transcriptional regulator	Helix-turn-helix
RiCNE_01450	hypothetical protein
RiCNE_01460	lipoprotein	TraL protein
RiCNE_01470	hypothetical protein
RiCNE_01480	hypothetical protein
RiCNE_01490	hypothetical protein	TraE protein
RiCNE_01500	hypothetical protein	TraK protein
RiCNE_01510	TraB pilus assembly	Bacterial conjugation TrbI-like protein	U	pilus assembly
RiCNE_01520	hypothetical protein
RiCNE_01530	conjugal transfer protein TraC	AAA-like domain;F pilus assembly Type-IV secretion system for plasmid transfer	U	Pilus assembly protein
RiCNE_01540	hypothetical protein
RiCNE_01550	hypothetical protein
RiCNE_01560	conjugal transfer protein TraW		S	Type-F conjugative transfer system protein TraW
RiCNE_01570	sex pilus assembly	TraU protein	S	transfer protein TraU
RiCNE_01580	type-F conjugative transfer system pilin assembly protein TrbC	TrbC_Ftype: type-F conjugative transfer system pilin assembly protein TrbC;Type-F conjugative transfer system pilin assembly protein
RiCNE_01590	conjugal transfer protein TraN
RiCNE_01600	conjugal transfer protein TraN	Type-1V conjugative transfer system mating pair stabilisation	S	Conjugal transfer mating pair stabilization protein TraN
RiCNE_01610	thiol reductase thioredoxin	F plasmid transfer operon protein	S	Pilus assembly protein
RiCNE_01620	conjugal transfer protein TraH	Conjugative relaxosome accessory transposon protein	S	Pilus assembly protein
RiCNE_01630	virulence factor	Fic/DOC family;Virulence protein RhuM family	S	DNA-binding protein
RiCNE_01640	conjugal transfer protein TraG	TraG-like protein, N-terminal region	U	Conjugative transfer protein TraG
RiCNE_01650	lytic transglycosylase	Transglycosylase SLT domain	M	Lytic transglycosylase catalytic
RiCNE_01660	conjugative transfer protein	Type IV secretion-system coupling protein DNA-binding domain	U	Conjugative transfer protein
RiCNE_01670	hypothetical protein
RiCNE_01680	heat-shock protein	Hsp20/alpha crystallin family	O	Heat shock protein
RiCNE_01690	DNA invertase Pin	Resolvase, N terminal domain	L	Resolvase domain-containing protein
RiCNE_01700	RNA methyltransferase
RiCNE_01710	30S ribosomal protein S12	Ribosomal protein S12/S23;rpsL_bact: ribosomal protein uS12	J	Interacts with and stabilizes bases of the 16S rRNA that are involved in tRNA selection in the A site and with the mRNA backbone. Located at the interface of the 30S and 50S subunits, it traverses the body of the 30S subunit contacting proteins on the other side and probably holding the rRNA structure together. The combined cluster of proteins S8, S12 and S17 appears to hold together the shoulder…
RiCNE_01720	30S ribosomal protein S7	Ribosomal protein S7p/S5e;rpsG_bact: ribosomal protein uS7	J	One of the primary rRNA binding proteins, it binds directly to 16S rRNA where it nucleates assembly of the head domain of the 30S subunit. Is located at the subunit interface close to the decoding center, probably blocks exit of the E-site tRNA (By similarity)
RiCNE_01730	elongation factor G	EF-G: translation elongation factor G;Elongation factor G C-terminus;Elongation Factor G, domain II;Elongation factor G, domain IV;Elongation factor Tu domain 2;Elongation factor Tu GTP binding domain;small_GTP: small GTP-binding protein domain	J	Catalyzes the GTP-dependent ribosomal translocation step during translation elongation. During this step, the ribosome changes from the pre-translocational (PRE) to the post- translocational (POST) state as the newly formed A-site-bound peptidyl-tRNA and P-site-bound deacylated tRNA move to the P and E sites, respectively. Catalyzes the coordinated movement of the two tRNA molecules, the mRNA and…
RiCNE_01750	preprotein translocase subunit SecE	secE_bact: preprotein translocase, SecE subunit;SecE/Sec61-gamma subunits of protein translocation complex	U	Preprotein translocase SecE subunit
RiCNE_01760	hypothetical protein	KOW motif;nusG: transcription termination/antitermination factor NusG;Transcription termination factor nusG	K	Participates in transcription elongation, termination and antitermination (By similarity)
RiCNE_01770	50S ribosomal protein L11	L11_bact: ribosomal protein uL11;Ribosomal protein L11, N-terminal domain;Ribosomal protein L11, RNA binding domain	J	This protein binds directly to 23S ribosomal RNA (By similarity)
RiCNE_01780	50S ribosomal protein L1	Ribosomal protein L1p/L10e family;rplA_bact: ribosomal protein uL1	J	Binds directly to 23S rRNA. The L1 stalk is quite mobile in the ribosome, and is involved in E site tRNA release (By similarity)
RiCNE_01790	50S ribosomal protein L10	Ribosomal protein L10	J	50s ribosomal protein L10
RiCNE_01800	50S ribosomal protein L7/L12	L12: ribosomal protein bL12;Ribosomal protein L7/L12 C-terminal domain;Ribosomal protein L7/L12 dimerisation domain	J	Seems to be the binding site for several of the factors involved in protein synthesis and appears to be essential for accurate translation (By similarity)
RiCNE_01810	hypothetical protein	RPE2: rickettsial palindromic element RPE2 domain
RiCNE_01820	DNA-directed RNA polymerase subunit beta	RNA polymerase beta subunit;RNA polymerase beta subunit external 1 domain;RNA polymerase Rpb2, domain 2;RNA polymerase Rpb2, domain 3;RNA polymerase Rpb2, domain 6;RNA polymerase Rpb2, domain 7;rpoB: DNA-directed RNA polymerase, beta subunit	K	DNA-dependent RNA polymerase catalyzes the transcription of DNA into RNA using the four ribonucleoside triphosphates as substrates (By similarity)
RiCNE_01830	DNA-directed RNA polymerase subunit beta'	RNA polymerase Rpb1, domain 1;RNA polymerase Rpb1, domain 2;RNA polymerase Rpb1, domain 3;RNA polymerase Rpb1, domain 4;RNA polymerase Rpb1, domain 5;rpoC_TIGR: DNA-directed RNA polymerase, beta' subunit	K	DNA-dependent RNA polymerase catalyzes the transcription of DNA into RNA using the four ribonucleoside triphosphates as substrates (By similarity)
RiCNE_01840	hypothetical protein
RiCNE_01850	DNA adenine methyltransferase YhdJ	DNA methylase
RiCNE_01860	hypothetical protein	Bacterial SH3 domain	S	Aspartyl-tRNA synthetase
RiCNE_01870	potassium transporter	Sodium/hydrogen exchanger family;TrkA-N domain	P	glutathione-regulated potassium-efflux system protein
RiCNE_01880	ribosome silencing factor RsfS	Ribosomal silencing factor during starvation;rsfS_iojap_ybeB: ribosome silencing factor	S	Functions as a ribosomal silencing factor. Interacts with ribosomal protein L14 (rplN), blocking formation of intersubunit bridge B8. Prevents association of the 30S and 50S ribosomal subunits and the formation of functional ribosomes, thus repressing translation (By similarity)
RiCNE_01890	ATP-binding protein	BolA-like protein	T	BolA-like protein
RiCNE_01910	ATPase AAA	AAA domain;Domain of unknown function (DUF4143)	S	superfamily) protein
RiCNE_01920	transposase	PD-(D/E)XK nuclease family transposase;T_den_put_tspse: conserved hypothetical protein	S	NA
RiCNE_01930	nucleotide exchange factor GrpE	GrpE	O	Participates actively in the response to hyperosmotic and heat shock by preventing the aggregation of stress-denatured proteins, in association with DnaK and GrpE. It is the nucleotide exchange factor for DnaK and may function as a thermosensor. Unfolded proteins bind initially to DnaJ
RiCNE_01940	ribonuclease PH	3' exoribonuclease family, domain 1;3' exoribonuclease family, domain 2;RNasePH: ribonuclease PH	J	Phosphorolytic exoribonuclease that removes nucleotide residues following the -CCA terminus of tRNA and adds nucleotides to the ends of RNA molecules by using nucleoside diphosphates as substrates (By similarity)
RiCNE_01950	transcriptional regulator	Cro/C1-type HTH DNA-binding domain
RiCNE_01960	hypothetical protein	Transposase DDE domain	L	Transposase
RiCNE_01970	cell surface protein	120 KDa Rickettsia surface antigen;RPE2: rickettsial palindromic element RPE2 domain	S	NA
RiCNE_01980	hypothetical protein
RiCNE_01990	prevent-host-death family protein	Antitoxin Phd_YefM, type II toxin-antitoxin system;phd_fam: prevent-host-death family protein
RiCNE_02000	PIN domain protein		S	PilT protein domain protein
RiCNE_02010	ATPase	ATPase MipZ	D	Chromosome Partitioning Protein
RiCNE_02020	leucyl aminopeptidase	Cytosol aminopeptidase family, catalytic domain;Cytosol aminopeptidase family, N-terminal domain	E	Presumably involved in the processing and regular turnover of intracellular proteins. Catalyzes the removal of unsubstituted N-terminal amino acids from various peptides (By similarity)
RiCNE_02030	disulfide bond formation protein B	Disulfide bond formation protein DsbB	O	Disulfide Bond Formation Protein
RiCNE_02040	lysine--tRNA ligase	lysS_arch: lysine--tRNA ligase;tRNA synthetases class I (K)	J	lysyl-tRNA synthetase
RiCNE_02050	hemolysin	FtsJ-like methyltransferase;tly: TlyA family rRNA methyltransferase/putative hemolysin	J	Hemolysin A
RiCNE_02060	uracil-DNA glycosylase	UDG_fam4: uracil-DNA glycosylase, family 4;Uracil DNA glycosylase superfamily	L	phage SPO1 DNA polymerase-related protein
RiCNE_02070	pseudouridine synthase	rluA_subfam: pseudouridine synthase, RluA family;RNA pseudouridylate synthase;S4 domain	J	Pseudouridine synthase
RiCNE_02080	protein-(glutamine-N5) methyltransferase, release factor-specific	hemK_fam: methyltransferase, HemK family;Methyltransferase small domain;RF_mod_PrmC: protein-(glutamine-N5) methyltransferase, release factor-specific	J	Methylates the class 1 translation termination release factors RF1 PrfA and RF2 PrfB on the glutamine residue of the universally conserved GGQ motif (By similarity)
RiCNE_02090	protein translocase TatA	mttA/Hcf106 family;tatAE: twin arginine-targeting protein translocase, TatA/E family	U	Part of the twin-arginine translocation (Tat) system that transports large folded proteins containing a characteristic twin-arginine motif in their signal peptide across membranes. TatA could form the protein-conducting channel of the Tat system (By similarity)
RiCNE_02100	cation:proton antiporter	Na+/H+ ion antiporter subunit	P	Cation antiporter
RiCNE_02110	2-oxoglutarate dehydrogenase subunit E1	2oxo_dh_E1: oxoglutarate dehydrogenase (succinyl-transferring), E1 component;2-oxoglutarate dehydrogenase C-terminal;2-oxoglutarate dehydrogenase N-terminus;Dehydrogenase E1 component;RPE2: rickettsial palindromic element RPE2 domain;Transketolase, pyrimidine binding domain	C	2-oxoglutarate dehydrogenase, E1
RiCNE_02130	cytidylate kinase	cmk: cytidylate kinase;Cytidylate kinase	F	Cytidine monophosphate kinase
RiCNE_02140	30S ribosomal protein S1	rpsA: ribosomal protein bS1;S1 RNA binding domain	J	thus facilitating recognition of the initiation point. It is needed to translate mRNA with a short Shine-Dalgarno (SD) purine-rich sequence (By similarity)
RiCNE_02150	UDP-N-acetylglucosamine 1-carboxyvinyltransferase	EPSP synthase (3-phosphoshikimate 1-carboxyvinyltransferase);murA: UDP-N-acetylglucosamine 1-carboxyvinyltransferase	M	Cell wall formation. Adds enolpyruvyl to UDP-N- acetylglucosamine (By similarity)
RiCNE_02160	FAD-dependent thymidylate synthase	Thymidylate synthase complementing protein;thyX: thymidylate synthase, flavin-dependent	F	Catalyzes the formation of dTMP and tetrahydrofolate from dUMP and methylenetetrahydrofolate (By similarity)
RiCNE_02170	peptidyl-prolyl cis-trans isomerase	FKBP-type peptidyl-prolyl cis-trans isomerase	O	peptidylprolyl cis-trans isomerase
RiCNE_02180	tetratricopeptide repeat-containing protein	Tetratricopeptide repeat;TPR repeat	S	repeat-containing protein
RiCNE_02190	Holliday junction DNA helicase RuvB	Holliday junction DNA helicase ruvB C-terminus;Holliday junction DNA helicase ruvB N-terminus;ruvB: Holliday junction DNA helicase RuvB	L	The RuvA-RuvB complex in the presence of ATP renatures cruciform structure in supercoiled DNA with palindromic sequence, indicating that it may promote strand exchange reactions in homologous recombination. RuvAB is a helicase that mediates the Holliday junction migration by localized denaturation and reannealing (By similarity)
RiCNE_02200	Holliday junction ATP-dependent DNA helicase RuvA	Helix-hairpin-helix domain;RuvA, C-terminal domain;ruvA: Holliday junction DNA helicase RuvA;RuvA N terminal domain	L	The RuvA-RuvB complex in the presence of ATP renatures cruciform structure in supercoiled DNA with palindromic sequence, indicating that it may promote strand exchange reactions in homologous recombination. RuvAB is a helicase that mediates the Holliday junction migration by localized denaturation and reannealing. RuvA stimulates, in the presence of DNA, the weak ATPase activity of RuvB (By simil…
RiCNE_02210	Holliday junction DNA helicase RuvA
RiCNE_02220	3-octaprenyl-4-hydroxybenzoate carboxy-lyase	Flavoprotein;ubiX_pad: polyprenyl P-hydroxybenzoate and phenylacrylic acid decarboxylases	H	3-octaprenyl-4-hydroxybenzoate carboxy-lyase
RiCNE_02230	hypothetical protein	Protein of unknown function (DUF465)
RiCNE_02240	guanylate kinase	Guanylate kinase;guanyl_kin: guanylate kinase	F	Essential for recycling GMP and indirectly, cGMP (By similarity)
RiCNE_02250	DNA-binding response regulator	Response regulator receiver domain;Transcriptional regulatory protein, C terminal	T	Two component transcriptional regulator (Winged helix family
RiCNE_02260	hypothetical protein
RiCNE_02270	hypothetical protein		S	NA
RiCNE_02280	DNA recombination protein RecF	RecF/RecN/SMC N terminal domain	L	it is required for DNA replication and normal SOS inducibility. RecF binds preferentially to single-stranded, linear DNA. It also seems to bind ATP (By similarity)
RiCNE_02290	hydroxymethylbilane synthase	hemC: hydroxymethylbilane synthase;Porphobilinogen deaminase, C-terminal domain;Porphobilinogen deaminase, dipyromethane cofactor binding domain	H	Tetrapolymerization of the monopyrrole PBG into the hydroxymethylbilane pre-uroporphyrinogen in several discrete steps (By similarity)
RiCNE_02300	valine--tRNA ligase	Anticodon-binding domain of tRNA;tRNA synthetases class I (I, L, M and V);valS: valine--tRNA ligase	J	amino acids such as threonine, to avoid such errors, it has a posttransfer editing activity that hydrolyzes mischarged Thr-tRNA(Val) in a tRNA-dependent manner (By similarity)
RiCNE_02310	4-hydroxybenzoate octaprenyltransferase	UbiA prenyltransferase family;ubiA_proteo: 4-hydroxybenzoate polyprenyl transferase	H	Synthesis of 3-octaprenyl-4-hydroxybenzoate (By similarity)
RiCNE_02320	hypothetical protein	Protein of unknown function (DUF2660)	S	Protein of unknown function (DUF2660)
RiCNE_02330	50S ribosomal protein L36	Ribosomal protein L36	J	50S ribosomal protein L36
RiCNE_02340	hypothetical protein		S	HD domain protein
RiCNE_02350	transporter	Major Facilitator Superfamily	G	transporter AmpG 1
RiCNE_02360	hypothetical protein
RiCNE_02370	hypothetical protein	Uncharacterized BCR, COG1636	H	DNA integration recombination invertion protein
RiCNE_02380	C4-dicarboxylate ABC transporter substrate-binding protein	NMT1-like family;TRAP_TAXI: TRAP transporter solute receptor, TAXI family	P	TRAP transporter solute receptor TAXI family
RiCNE_02390	universal stress protein UspA	Universal stress protein family	T	Universal stress protein
RiCNE_02400	succinyl-diaminopimelate desuccinylase	Peptidase dimerisation domain;Peptidase family M20/M25/M40;RPE2: rickettsial palindromic element RPE2 domain	E	Catalyzes the hydrolysis of N-succinyl-L,L- diaminopimelic acid (SDAP), forming succinate and LL-2,6- diaminoheptanedioate (DAP), an intermediate involved in the bacterial biosynthesis of lysine and meso-diaminopimelic acid, an essential component of bacterial cell walls (By similarity)
RiCNE_02420	trigger factor	Bacterial trigger factor protein (TF);Bacterial trigger factor protein (TF) C-terminus;FKBP-type peptidyl-prolyl cis-trans isomerase;tig: trigger factor	O	Involved in protein export. Acts as a chaperone by maintaining the newly synthesized protein in an open conformation
RiCNE_02430	surface cell antigen sca2	autotrans_barl: outer membrane autotransporter barrel domain;Autotransporter beta-domain
RiCNE_02440	NADH-quinone oxidoreductase subunit I	4Fe-4S dicluster domain;NuoI: NADH-quinone oxidoreductase, chain I	C	NDH-1 shuttles electrons from NADH, via FMN and iron- sulfur (Fe-S) centers, to quinones in the respiratory chain. The immediate electron acceptor for the enzyme in this species is believed to be ubiquinone. Couples the redox reaction to proton translocation (for every two electrons transferred, four hydrogen ions are translocated across the cytoplasmic membrane), and thus conserves the redox ene…
RiCNE_02450	NADH-quinone oxidoreductase subunit J	NADH-ubiquinone/plastoquinone oxidoreductase chain 6;RPE2: rickettsial palindromic element RPE2 domain	C	NADH dehydrogenase subunit j
RiCNE_02460	NADH-quinone oxidoreductase subunit K	NADH-ubiquinone/plastoquinone oxidoreductase chain 4L	C	NDH-1 shuttles electrons from NADH, via FMN and iron- sulfur (Fe-S) centers, to quinones in the respiratory chain. The immediate electron acceptor for the enzyme in this species is believed to be ubiquinone. Couples the redox reaction to proton translocation (for every two electrons transferred, four hydrogen ions are translocated across the cytoplasmic membrane), and thus conserves the redox ene…
RiCNE_02470	NADH-quinone oxidoreductase subunit L	NADH dehydrogenase subunit 5 C-terminus;NADH-Ubiquinone oxidoreductase (complex I), chain 5 N-terminus;NDH_I_L: proton-translocating NADH-quinone oxidoreductase, chain L;Proton-conducting membrane transporter	C	subunit l
RiCNE_02480	Arp2/3 complex-activating protein rickA
RiCNE_02490	50S ribosomal protein L25/general stress protein Ctc	bL25_bact_ctc: ribosomal protein bL25, Ctc-form;Ribosomal L25p family;Ribosomal protein TL5, C-terminal domain	J	This is one of the proteins that binds to the 5S RNA in the ribosome where it forms part of the central protuberance (By similarity)
RiCNE_02500	hypothetical protein
RiCNE_02510	peptidyl-tRNA hydrolase	Peptidyl-tRNA hydrolase;pth: aminoacyl-tRNA hydrolase	J	The natural substrate for this enzyme may be peptidyl- tRNAs which drop off the ribosome during protein synthesis (By similarity)
RiCNE_02520	acetyltransferase	Acetyltransferase (GNAT) family	S	-acetyltransferase
RiCNE_02530	GTP-binding protein YchF	50S ribosome-binding GTPase;Protein of unknown function (DUF933);TIGR00092: GTP-binding protein YchF	J	gtp-binding protein
RiCNE_02540	glutathione S-transferase	Glutathione S-transferase, N-terminal domain	O	Glutathione S-transferase
RiCNE_02550	hypothetical protein
RiCNE_02560	hypothetical protein
RiCNE_02570	tyrosine--tRNA ligase	tRNA synthetases class I (W and Y);tyrS: tyrosine--tRNA ligase	J	Catalyzes the attachment of tyrosine to tRNA(Tyr) in a two-step reaction tyrosine is first activated by ATP to form Tyr- AMP and then transferred to the acceptor end of tRNA(Tyr) (By similarity)
RiCNE_02580	hypothetical protein	PD-(D/E)XK nuclease superfamily;Predicted AAA-ATPase	S	AAA-ATPase
RiCNE_02590	molecular chaperone HscA	RPE2: rickettsial palindromic element RPE2 domain
RiCNE_02600	capsular polysaccharide biosynthesis protein CapM	Glycosyltransferase Family 4;Glycosyl transferases group 1	M	Glycosyl transferase (Group 1
RiCNE_02610	hydrolase	Serine aminopeptidase, S33	S	Alpha beta hydrolase
RiCNE_02620	hypothetical protein	Protein of unknown function (DUF2608)	S	Protein of unknown function (DUF2608)
RiCNE_02630	RND transporter	HlyD family secretion protein;RND_mfp: efflux transporter, RND family, MFP subunit	M	Efflux transporter rnd family, mfp subunit
RiCNE_02640	paraslipin	C-terminal region of band_7;SPFH domain / Band 7 family	O	SPFH domain, Band 7 family protein
RiCNE_02650	two-component sensor histidine kinase	His Kinase A (phospho-acceptor) domain;Histidine kinase-, DNA gyrase B-, and HSP90-like ATPase	T	Histidine kinase
RiCNE_02660	ribonuclease HII	Ribonuclease HII	L	Endonuclease that specifically degrades the RNA of RNA- DNA hybrids (By similarity)
RiCNE_02670	alanine--tRNA ligase	alaS: alanine--tRNA ligase;DHHA1 domain;Threonyl and Alanyl tRNA synthetase second additional domain;tRNA synthetases class II (A)	J	Catalyzes the attachment of alanine to tRNA(Ala) in a two-step reaction alanine is first activated by ATP to form Ala- AMP and then transferred to the acceptor end of tRNA(Ala). Also edits incorrectly charged Ser-tRNA(Ala) and Gly-tRNA(Ala) via its editing domain (By similarity)
RiCNE_02680	peptidoglycan-associated lipoprotein	OmpA family;Pal_lipo: peptidoglycan-associated lipoprotein	M	Peptidoglycan-associated lipoprotein
RiCNE_02690	DNA topoisomerase IV subunit B	DNA gyrase B;DNA gyrase B subunit, carboxyl terminus;Histidine kinase-, DNA gyrase B-, and HSP90-like ATPase;parE_Gneg: DNA topoisomerase IV, B subunit;Toprim domain	L	DNA topoisomerase IV, subunit B
RiCNE_02700	peptidase S41	PDZ domain;Peptidase family S41;prc: C-terminal processing peptidase	M	protease
RiCNE_02710	hypothetical protein	Lipid A 3-O-deacylase (PagL)	S	Lipid A 3-O-deacylase (PagL)
RiCNE_02720	pyruvate, phosphate dikinase	PEP-utilising enzyme, mobile domain;PEP-utilising enzyme, TIM barrel domain;pyru_phos_dikin: pyruvate, phosphate dikinase;Pyruvate phosphate dikinase, PEP/pyruvate binding domain	G	pyruvate phosphate dikinase
RiCNE_02730	hypothetical protein
RiCNE_02740	hypothetical protein		S	NA
RiCNE_02750	hypothetical protein
RiCNE_02760	hypothetical protein
RiCNE_02770	QacE family quaternary ammonium compound efflux SMR transporter	Small Multidrug Resistance protein	P	Small multidrug resistance protein
RiCNE_02780	tetraacyldisaccharide 4'-kinase	lpxK: tetraacyldisaccharide 4'-kinase;Tetraacyldisaccharide-1-P 4'-kinase	M	Transfers the gamma-phosphate of ATP to the 4'-position of a tetraacyldisaccharide 1-phosphate intermediate (termed DS-1- P) to form tetraacyldisaccharide 1,4'-bis-phosphate (lipid IVA) (By similarity)
RiCNE_02790	lauroyl acyltransferase	Bacterial lipid A biosynthesis acyltransferase	M	lipid a biosynthesis lauroyl acyltransferase
RiCNE_02800	hypothetical protein
RiCNE_02810	hypothetical protein	Exopolysaccharide synthesis, ExoD	S	exopolysaccharide synthesis
RiCNE_02820	phosphoribosylaminoimidazolesuccinocarboxamide synthase	SAICAR synthetase	F	SAICAR synthetase
RiCNE_02830	membrane protein insertion efficiency factor YidD	Haemolytic domain;TIGR00278: putative membrane protein insertion efficiency factor	S	Could be involved in insertion of integral membrane proteins into the membrane (By similarity)
RiCNE_02840	ABC transporter ATP-binding protein	ABC transporter;ABC transporter transmembrane region;type_I_sec_PrtD: type I secretion system ATPase	V	Type I secretion system ATPase
RiCNE_02850	HlyD family type I secretion periplasmic adaptor subunit	Biotin-lipoyl like;HlyD family secretion protein;type_I_hlyD: type I secretion membrane fusion protein, HlyD family	U	Type I secretion membrane fusion protein (HlyD
RiCNE_02860	deoxycytidine triphosphate deaminase	dCTP_deam: deoxycytidine triphosphate deaminase;dUTPase	F	deoxycytidine triphosphate deaminase
RiCNE_02870	protein-export protein SecB	Preprotein translocase subunit SecB;secB: protein-export chaperone SecB	U	One of the proteins required for the normal export of preproteins out of the cell cytoplasm. It is a molecular chaperone that binds to a subset of precursor proteins, maintaining them in a translocation-competent state. It also specifically binds to its receptor SecA (By similarity)
RiCNE_02880	hypothetical protein	TrbC/VIRB2 family
RiCNE_02890	hypothetical protein	TrbC/VIRB2 family
RiCNE_02900	cytochrome c oxidase subunit 3	Cytochrome c oxidase subunit III	C	Cytochrome C Oxidase, Subunit III
RiCNE_02910	CarD family transcriptional regulator	CarD-like/TRCF domain	K	Transcriptional regulator (CarD family
RiCNE_02920	beta-ketoacyl-[acyl-carrier-protein] synthase II	Beta-ketoacyl synthase, C-terminal domain;Beta-ketoacyl synthase, N-terminal domain;fabF: beta-ketoacyl-acyl-carrier-protein synthase II	I	Catalyzes the condensation reaction of fatty acid synthesis by the addition to an acyl acceptor of two carbons from malonyl-ACP (By similarity)
RiCNE_02930	acyl carrier protein	acyl_carrier: acyl carrier protein;Phosphopantetheine attachment site	I	Carrier of the growing fatty acid chain in fatty acid biosynthesis (By similarity)
RiCNE_02940	hypothetical protein
RiCNE_02950	membrane protein	Integral membrane protein TerC family;R_switched_Alx: integral membrane protein, TerC family	P	integral membrane protein, terc
RiCNE_02960	hypothetical protein	Uncharacterized ACR, COG1678	K	UPF0301 protein
RiCNE_02970	colicin V synthesis protein	Colicin V production protein	S	Membrane
RiCNE_02980	preprotein translocase subunit TatC	Sec-independent protein translocase protein (TatC);tatC: twin arginine-targeting protein translocase TatC	U	Part of the twin-arginine translocation (Tat) system that transports large folded proteins containing a characteristic twin-arginine motif in their signal peptide across membranes. Together with TatB, TatC is part of a receptor directly interacting with Tat signal peptides (By similarity)
RiCNE_02990	serine--tRNA ligase	serS: serine--tRNA ligase;Seryl-tRNA synthetase N-terminal domain;tRNA synthetase class II core domain (G, H, P, S and T)	J	Catalyzes the attachment of serine to tRNA(Ser). Is also able to aminoacylate tRNA(Sec) with serine, to form the misacylated tRNA L-seryl-tRNA(Sec), which will be further converted into selenocysteinyl-tRNA(Sec) (By similarity)
RiCNE_03000	hypothetical protein
RiCNE_03010	transporter	CagE, TrbE, VirB family, component of type IV transporter system	U	type IV secretion conjugal transfer ATPase, VirB4 family
RiCNE_03020	hypothetical protein		S	NA
RiCNE_03030	UDP-3-O-[3-hydroxymyristoyl] N-acetylglucosamine deacetylase	lpxC: UDP-3-O-[3-hydroxymyristoyl] N-acetylglucosamine deacetylase;UDP-3-O-acyl N-acetylglycosamine deacetylase	M	involved in the biosynthesis of lipid A, a phosphorylated glycolipid that anchors the lipopolysaccharide to the outer membrane of the cell (By similarity)
RiCNE_03040	hypothetical protein
RiCNE_03050	dihydrolipoyl dehydrogenase	lipoamide_DH: dihydrolipoyl dehydrogenase;Pyridine nucleotide-disulphide oxidoreductase;Pyridine nucleotide-disulphide oxidoreductase, dimerisation domain	C	Dihydrolipoyl dehydrogenase
RiCNE_03060	hypothetical protein
RiCNE_03070	ribonuclease P protein component	Ribonuclease P;rnpA: ribonuclease P protein component
RiCNE_03080	50S ribosomal protein L34	Ribosomal protein L34;rpmH_bact: ribosomal protein bL34	J	50S ribosomal protein l34
RiCNE_03090	ubiquinone biosynthesis protein UbiB	Ubiquinone biosynthesis protein COQ7	H	Oxygenase that introduces the hydroxyl group at carbon five of 2-nonaprenyl-3-methyl-6-methoxy-1,4-benzoquinol resulting in the formation of 2-nonaprenyl-3-methyl-5-hydroxy-6-methoxy-1,4- benzoquinol (By similarity)
RiCNE_03100	AbrB family transcriptional regulator
RiCNE_03110	aminotransferase	Stringent starvation protein B	S	Stringent starvation protein B
RiCNE_03120	hypothetical protein	Putative transposase of IS4/5 family (DUF4096)	L	transposase
RiCNE_03130	hypothetical protein	Transposase DDE domain	L	Transposase
RiCNE_03140	chromosome replication initiator DnaA		S	NA
RiCNE_03170	iron transporter	NifU-like domain;Scaffold protein Nfu/NifU N terminal	O	NifU domain protein
RiCNE_03180	23S rRNA (guanosine(2251)-2'-O)-methyltransferase RlmB	RNA 2'-O ribose methyltransferase substrate binding;rRNA_methyl_3: RNA methyltransferase, TrmH family, group 3;SpoU rRNA Methylase family	J	RNA methyltransferase TrmH family group 3
RiCNE_03210	elongation factor Tu	EF-Tu: translation elongation factor Tu;Elongation factor Tu C-terminal domain;Elongation factor Tu domain 2;Elongation factor Tu GTP binding domain;small_GTP: small GTP-binding protein domain	J	This protein promotes the GTP-dependent binding of aminoacyl-tRNA to the A-site of ribosomes during protein biosynthesis (By similarity)
RiCNE_03220	30S ribosomal protein S10	Ribosomal protein S10p/S20e;rpsJ_bact: ribosomal protein uS10	J	Involved in the binding of tRNA to the ribosomes (By similarity)
RiCNE_03230	50S ribosomal protein L3	L3_bact: 50S ribosomal protein uL3;Ribosomal protein L3	J	One of the primary rRNA binding proteins, it binds directly near the 3'-end of the 23S rRNA, where it nucleates assembly of the 50S subunit (By similarity)
RiCNE_03240	50S ribosomal protein L4	Ribosomal protein L4/L1 family;rplD_bact: 50S ribosomal protein uL4	J	One of the primary rRNA binding proteins, this protein initially binds near the 5'-end of the 23S rRNA. It is important during the early stages of 50S assembly. It makes multiple contacts with different domains of the 23S rRNA in the assembled 50S subunit and ribosome (By similarity)
RiCNE_03250	50S ribosomal protein L23	Ribosomal protein L23	J	One of the early assembly proteins it binds 23S rRNA. One of the proteins that surrounds the polypeptide exit tunnel on the outside of the ribosome. Forms the main docking site for trigger factor binding to the ribosome (By similarity)
RiCNE_03260	50S ribosomal protein L2	Ribosomal Proteins L2, C-terminal domain;Ribosomal Proteins L2, RNA binding domain;rplB_bact: ribosomal protein uL2	J	One of the primary rRNA binding proteins. Required for association of the 30S and 50S subunits to form the 70S ribosome, for tRNA binding and peptide bond formation. It has been suggested to have peptidyltransferase activity
RiCNE_03270	30S ribosomal protein S19	Ribosomal protein S19;rpsS_bact: ribosomal protein uS19	J	Protein S19 forms a complex with S13 that binds strongly to the 16S ribosomal RNA (By similarity)
RiCNE_03280	50S ribosomal protein L22	Ribosomal protein L22p/L17e;rplV_bact: ribosomal protein uL22	J	The globular domain of the protein is located near the polypeptide exit tunnel on the outside of the subunit, while an extended beta-hairpin is found that lines the wall of the exit tunnel in the center of the 70S ribosome (By similarity)
RiCNE_03290	30S ribosomal protein S3	KH domain;Ribosomal protein S3, C-terminal domain;rpsC_bact: ribosomal protein uS3	J	Binds the lower part of the 30S subunit head. Binds mRNA in the 70S ribosome, positioning it for translation (By similarity)
RiCNE_03300	50S ribosomal protein L16	Ribosomal protein L16p/L10e;rplP_bact: ribosomal protein uL16	J	Binds 23S rRNA and is also seen to make contacts with the A and possibly P site tRNAs (By similarity)
RiCNE_03310	50S ribosomal protein L29	L29: ribosomal protein uL29;Ribosomal L29 protein
RiCNE_03320	30S ribosomal protein S17	Ribosomal protein S17;uS17_bact: ribosomal protein uS17	J	One of the primary rRNA binding proteins, it binds specifically to the 5'-end of 16S ribosomal
RiCNE_03330	50S ribosomal protein L14	Ribosomal protein L14p/L23e;rplN_bact: ribosomal protein uL14	J	Binds to 23S rRNA. Forms part of two intersubunit bridges in the 70S ribosome (By similarity)
RiCNE_03340	50S ribosomal protein L24	KOW motif;Ribosomal proteins 50S L24/mitochondrial 39S L24;rplX_bact: ribosomal protein uL24	J	One of the proteins that surrounds the polypeptide exit tunnel on the outside of the subunit (By similarity)
RiCNE_03350	50S ribosomal protein L5	ribosomal L5P family C-terminus;Ribosomal protein L5	J	This is 1 of the proteins that binds and probably mediates the attachment of the 5S RNA into the large ribosomal subunit, where it forms part of the central protuberance. In the 70S ribosome it contacts protein S13 of the 30S subunit (bridge B1b), connecting the 2 subunits
RiCNE_03360	30S ribosomal protein S14	Ribosomal protein S14p/S29e	J	Binds 16S rRNA, required for the assembly of 30S particles and may also be responsible for determining the conformation of the 16S rRNA at the A site (By similarity)
RiCNE_03370	30S ribosomal protein S8	Ribosomal protein S8	J	One of the primary rRNA binding proteins, it binds directly to 16S rRNA central domain where it helps coordinate assembly of the platform of the 30S subunit (By similarity)
RiCNE_03380	50S ribosomal protein L6	L6_bact: ribosomal protein uL6;Ribosomal protein L6	J	This protein binds to the 23S rRNA, and is important in its secondary structure. It is located near the subunit interface in the base of the L7 L12 stalk, and near the tRNA binding site of the peptidyltransferase center (By similarity)
RiCNE_03390	50S ribosomal protein L18	L18_bact: ribosomal protein uL18;Ribosomal L18 of archaea, bacteria, mitoch. and chloroplast	J	This is one of the proteins that binds and probably mediates the attachment of the 5S RNA into the large ribosomal subunit, where it forms part of the central protuberance (By similarity)
RiCNE_03400	30S ribosomal protein S5	Ribosomal protein S5, C-terminal domain;Ribosomal protein S5, N-terminal domain;rpsE_bact: ribosomal protein uS5	J	Located at the back of the 30S subunit body where it stabilizes the conformation of the head with respect to the body (By similarity)
RiCNE_03410	50S ribosomal protein L30	Ribosomal protein L30p/L7e;rpmD_bact: ribosomal protein uL30	J	50S ribosomal protein L30
RiCNE_03420	50S ribosomal protein L15	Ribosomal proteins 50S-L15, 50S-L18e, 60S-L27A;rplO_bact: ribosomal protein uL15	J	Binds to the 23S rRNA (By similarity)
RiCNE_03430	preprotein translocase subunit SecY	3a0501s007: preprotein translocase, SecY subunit;SecY translocase	U	The central subunit of the protein translocation channel SecYEG. Consists of two halves formed by TMs 1-5 and 6-10. These two domains form a lateral gate at the front which open onto the bilayer between TMs 2 and 7, and are clamped together by SecE at the back. The channel is closed by both a pore ring composed of hydrophobic SecY resides and a short helix (helix 2A) on the extracellular side of …
RiCNE_03440	adenylate kinase	Adenylate kinase;Adenylate kinase, active site lid;adk: adenylate kinase	F	Catalyzes the reversible transfer of the terminal phosphate group between ATP and AMP. Plays an important role in cellular energy homeostasis and in adenine nucleotide metabolism (By similarity)
RiCNE_03450	30S ribosomal protein S13	Ribosomal protein S13/S18;uS13_bact: ribosomal protein uS13	J	Located at the top of the head of the 30S subunit, it contacts several helices of the 16S rRNA. In the 70S ribosome it contacts the 23S rRNA (bridge B1a) and protein L5 of the 50S subunit (bridge B1b), connecting the 2 subunits
RiCNE_03460	30S ribosomal protein S11	Ribosomal protein S11;uS11_bact: ribosomal protein uS11	J	Located on the platform of the 30S subunit, it bridges several disparate RNA helices of the 16S rRNA. Forms part of the Shine-Dalgarno cleft in the 70S ribosome (By similarity)
RiCNE_03470	DNA-directed RNA polymerase subunit alpha	Bacterial RNA polymerase, alpha chain C terminal domain;RNA polymerase Rpb3/Rpb11 dimerisation domain;RNA polymerase Rpb3/RpoA insert domain;rpoA: DNA-directed RNA polymerase, alpha subunit	K	DNA-dependent RNA polymerase catalyzes the transcription of DNA into RNA using the four ribonucleoside triphosphates as substrates (By similarity)
RiCNE_03480	50S ribosomal protein L17	L17: ribosomal protein bL17;Ribosomal protein L17	J	50S ribosomal protein l17
RiCNE_03490	30S ribosomal protein S20	Ribosomal protein S20;S20: ribosomal protein bS20	J	Binds directly to 16S ribosomal RNA (By similarity)
RiCNE_03500	glycosyl transferase	Glycosyl transferase family 2	M	Glycosyl transferase, family 2
RiCNE_03510	ankyrin, BRAIN variant 2 (ank2)	Ankyrin repeats (3 copies)
RiCNE_03520	transposase	Transposase DDE domain
RiCNE_03530	hypothetical protein
RiCNE_03540	hypothetical protein
RiCNE_03550	transcriptional regulator	Cro/C1-type HTH DNA-binding domain
RiCNE_03560	aminopeptidase P	Creatinase/Prolidase N-terminal domain;C-terminal region of peptidase_M24;Metallopeptidase family M24	E	peptidase, M24
RiCNE_03570	peptidylprolyl isomerase	PPIC-type PPIASE domain;SurA N-terminal domain	O	peptidylprolyl cis-trans isomerase
RiCNE_03580	Triosephosphate isomerase	Triosephosphate isomerase	G	Triose-phosphate isomerase
RiCNE_03590	protein-export membrane protein SecG	Preprotein translocase SecG subunit;secG: preprotein translocase, SecG subunit	U	Preprotein translocase subunit SecG
RiCNE_03600	2-dehydro-3-deoxyphosphooctonate aldolase	DAHP synthetase I family;KDO8P_synth: 3-deoxy-8-phosphooctulonate synthase	M	Phospho-2-dehydro-3-deoxyoctonate aldolase
RiCNE_03610	transposase	Putative transposase, YhgA-like;T_den_put_tspse: conserved hypothetical protein	S	Transposase
RiCNE_03620	serine/threonine protein kinase	Pentapeptide repeats (8 copies);Pentapeptide repeats (9 copies)	O	Pentapeptide repeat protein
RiCNE_03630	dihydrolipoyllysine-residue succinyltransferase component of 2-oxoglutarate dehydrogenase complex	2-oxoacid dehydrogenases acyltransferase (catalytic domain);Biotin-requiring enzyme;e3 binding domain;sucB: dihydrolipoyllysine-residue succinyltransferase, E2 component of oxoglutarate dehydrogenase (succinyl-transferring) complex	C	Dihydrolipoamide succinyltransferase
RiCNE_03640	ribonucleotide-diphosphate reductase subunit beta	Ribonucleotide reductase, small chain	F	Provides the precursors necessary for DNA synthesis. Catalyzes the biosynthesis of deoxyribonucleotides from the corresponding ribonucleotides (By similarity)
RiCNE_03650	ribonucleotide-diphosphate reductase subunit alpha	Ribonucleotide reductase, all-alpha domain;Ribonucleotide reductase, barrel domain	F	Provides the precursors necessary for DNA synthesis. Catalyzes the biosynthesis of deoxyribonucleotides from the corresponding ribonucleotides (By similarity)
RiCNE_03660	antitoxin VapB
RiCNE_03670	malonyl CoA-acyl carrier protein transacylase	Acyl transferase domain;fabD: malonyl CoA-acyl carrier protein transacylase	I	malonyl CoA-acyl carrier protein transacylase
RiCNE_03680	lytic transglycosylase	Transglycosylase SLT domain	M	transglycosylase
RiCNE_03690	DNA polymerase I
RiCNE_03700	hypothetical protein	Cupredoxin-like domain	S	NA
RiCNE_03710	Ferrous iron uptake protein	Iron permease FTR1 family	P	iron permease, FTR1
RiCNE_03720	intracellular septation protein A	Intracellular septation protein A;ispZ: intracellular septation protein A	D	probably involved in intracellular septation (By similarity)
RiCNE_03730	peptide chain release factor 1	PCRF domain;prfA: peptide chain release factor 1;RF-1 domain	J	Peptide chain release factor 1 directs the termination of translation in response to the peptide chain termination codons UAG and UAA (By similarity)
RiCNE_03740	dihydrolipoyllysine-residue acetyltransferase component of pyruvate dehydrogenase complex	2-oxoacid dehydrogenases acyltransferase (catalytic domain);Biotin-requiring enzyme;e3 binding domain;PDHac_trf_mito: pyruvate dehydrogenase complex dihydrolipoamide acetyltransferase	C	pyruvate dehydrogenase complex
RiCNE_03750	translation initiation factor IF-3	infC: translation initiation factor IF-3;Translation initiation factor IF-3, C-terminal domain;Translation initiation factor IF-3, N-terminal domain	J	IF-3 binds to the 30S ribosomal subunit and shifts the equilibrum between 70S ribosomes and their 50S and 30S subunits in favor of the free subunits, thus enhancing the availability of 30S subunits on which protein synthesis initiation begins (By similarity)
RiCNE_03760	threonine--tRNA ligase	Anticodon binding domain;TGS domain;Threonyl and Alanyl tRNA synthetase second additional domain;thrS: threonine--tRNA ligase;tRNA synthetase class II core domain (G, H, P, S and T)	J	threonyL-tRNA synthetase
RiCNE_03770	hypothetical protein	ahpD_dom: alkylhydroperoxidase AhpD family core domain;Carboxymuconolactone decarboxylase family	S	Antioxidant protein with alkyl hydroperoxidase activity. Required for the reduction of the AhpC active site cysteine residues and for the regeneration of the AhpC enzyme activity (By similarity)
RiCNE_03780	guanosine polyphosphate pyrophosphohydrolase	Region found in RelA / SpoT proteins	K, T	In eubacteria ppGpp (guanosine 3'-diphosphate 5-' diphosphate) is a mediator of the stringent response that coordinates a variety of cellular activities in response to changes in nutritional abundance (By similarity)
RiCNE_03800	hypothetical protein		S	NA
RiCNE_03810	nucleoid-associated protein	DNA_YbaB_EbfC: DNA-binding protein, YbaB/EbfC family;YbaB/EbfC DNA-binding family	S	Binds to DNA and alters its conformation. May be involved in regulation of gene expression, nucleoid organization and DNA protection (By similarity)
RiCNE_03820	DNA polymerase III subunit gamma/tau	DNA polymerase III, delta subunit;DNA polymerase III subunits gamma and tau domain III;dnaX_nterm: DNA polymerase III, subunit gamma and tau	L	dna polymerase iii subunits gamma and tau
RiCNE_03830	transposase	Putative transposase, YhgA-like;T_den_put_tspse: conserved hypothetical protein	S	Transposase
RiCNE_03840	Nucleoside triphosphatase NudI	NUDIX domain	S	Nudix Hydrolase
RiCNE_03850	hypothetical protein
RiCNE_03860	membrane protein	Outer membrane lipoprotein carrier protein LolA	M	Outer membrane lipoprotein carrier protein LolA
RiCNE_03870	peroxiredoxin	AhpC/TSA family	O	alkyl hydroperoxide reductase Thiol specific antioxidant Mal allergen
RiCNE_03880	SURF1-like protein	SURF1 family	S	Surfeit locus 1 family protein
RiCNE_03890	PIN domain-containing protein	PIN domain	S	Toxic component of a toxin-antitoxin (TA) module. A
RiCNE_03900	hypothetical protein
RiCNE_03910	beta-ketoacyl-ACP reductase	3oxo_ACP_reduc: 3-oxoacyl-[acyl-carrier-protein] reductase;Enoyl-(Acyl carrier protein) reductase	I	reductase
RiCNE_03920	DNA recombination/repair protein RecA	recA bacterial DNA recombination protein;tigrfam_recA: protein RecA	L	Can catalyze the hydrolysis of ATP in the presence of single-stranded DNA, the ATP-dependent uptake of single-stranded DNA by duplex DNA, and the ATP-dependent hybridization of homologous single-stranded DNAs. It interacts with LexA causing its activation and leading to its autocatalytic cleavage (By similarity)
RiCNE_03930	hypothetical protein
RiCNE_03940	transposase	PD-(D/E)XK nuclease family transposase;T_den_put_tspse: conserved hypothetical protein	S	NA
RiCNE_03950	hypothetical protein
RiCNE_03960	transporter AmpG 3	AsmA-like C-terminal region;Protein of unknown function;RPE1: rickettsial palindromic element RPE1 domain	S	NA
RiCNE_03970	UDP-glucose 6-dehydrogenase	NDP-sugDHase: nucleotide sugar dehydrogenase;UDP-glucose/GDP-mannose dehydrogenase family, central domain;UDP-glucose/GDP-mannose dehydrogenase family, NAD binding domain;UDP-glucose/GDP-mannose dehydrogenase family, UDP binding domain	M	Udp-glucose 6-dehydrogenase
RiCNE_03980	DNA polymerase III subunit alpha	Bacterial DNA polymerase III alpha subunit;Helix-hairpin-helix motif;PHP domain;polc: DNA polymerase III, alpha subunit	L	DNA polymerase III subunit alpha
RiCNE_03990	hypothetical protein
RiCNE_04000	DNA repair protein RadA	AAA domain;sms: DNA repair protein RadA;Subunit ChlI of Mg-chelatase	O	May play a role in the repair of endogenous alkylation damage (By similarity)
RiCNE_04010	transcription-repair coupling factor	CarD-like/TRCF domain;DEAD/DEAH box helicase;Helicase conserved C-terminal domain;mfd: transcription-repair coupling factor;TRCF domain	L	transcriptioN-repair coupling factor
RiCNE_04020	succinate dehydrogenase assembly factor 2 family protein	Flavinator of succinate dehydrogenase	S	Flavinator of succinate dehydrogenase
RiCNE_04030	sulfurtransferase	Rhodanese-like domain	P	Rhodanese domain protein
RiCNE_04040	chromosomal replication initiator protein DnaA	Bacterial dnaA protein;Bacterial dnaA protein helix-turn-helix;DnaA: chromosomal replication initiator protein DnaA;DnaA N-terminal domain	L	it binds specifically double-stranded DNA at a 9 bp consensus (dnaA box) 5'-TTATC CA A CA A-3'. DnaA binds to ATP and to acidic phospholipids (By similarity)
RiCNE_04050	ATP-dependent Clp protease ATP-binding subunit ClpX	AAA domain (Cdc48 subfamily);clpX: ATP-dependent Clp protease, ATP-binding subunit ClpX;ClpX C4-type zinc finger;C-terminal, D2-small domain, of ClpB protein	O	ATP-dependent specificity component of the Clp protease. It directs the protease to specific substrates. Can perform chaperone functions in the absence of ClpP (By similarity)
RiCNE_04060	hypothetical protein
RiCNE_04070	hypothetical protein	Cytochrome c	C	cytochrome C
RiCNE_04090	methyltransferase	Methyltransferase domain;Predicted methyltransferase regulatory domain	Q	Methyltransferase
RiCNE_04100	inorganic pyrophosphatase	Inorganic pyrophosphatase	C	pyrophosphate phospho-hydrolase
RiCNE_04110	multidrug transporter MurJ	murJ_mviN: murein biosynthesis integral membrane protein MurJ;MviN-like protein	T	Integral membrane protein (MviN
RiCNE_04120	TraX protein	TraX protein	S	F pilin acetylation protein TraX
RiCNE_04130	hypothetical protein
RiCNE_04140	DNA ligase (NAD(+)) LigA	BRCA1 C Terminus (BRCT) domain;dnlj: DNA ligase, NAD-dependent;Helix-hairpin-helix motif;NAD-dependent DNA ligase adenylation domain;NAD-dependent DNA ligase C4 zinc finger domain;NAD-dependent DNA ligase OB-fold domain	L	DNA ligase that catalyzes the formation of phosphodiester linkages between 5'-phosphoryl and 3'-hydroxyl groups in double-stranded DNA using NAD as a coenzyme and as the energy source for the reaction. It is essential for DNA replication and repair of damaged DNA (By similarity)
RiCNE_04150	MFS transporter	Major Facilitator Superfamily	G	proline betaine transporter
RiCNE_04160	hypothetical protein
RiCNE_04170	endonuclease DDE	DDE superfamily endonuclease	L	Transposase
RiCNE_04180	transposase	Transposase	L	Transposase
RiCNE_04190	hypothetical protein
RiCNE_04200	hypothetical protein
RiCNE_04210	hypothetical protein
RiCNE_04220	rRNA (cytidine-2'-O-)-methyltransferase	Tetrapyrrole (Corrin/Porphyrin) Methylases;TIGR00096: 16S rRNA (cytidine(1402)-2'-O)-methyltransferase	G	Catalyzes the 2'-O-methylation of the ribose of cytidine 1402 (C1402) in 16S rRNA (By similarity)
RiCNE_04230	penicillin-binding protein activator	LppC putative lipoprotein	S	extracellular ligand-binding receptor
RiCNE_04240	competence protein ComF	Phosphoribosyl transferase domain	S	Competence protein
RiCNE_04250	hypothetical protein	Protein of unknown function (DUF2706)
RiCNE_04260	MFS transporter	Major Facilitator Superfamily	G	transporter
RiCNE_04270	nucleoside-diphosphate kinase	Nucleoside diphosphate kinase	F	Major role in the synthesis of nucleoside triphosphates other than ATP. The ATP gamma phosphate is transferred to the NDP beta phosphate via a ping-pong mechanism, using a phosphorylated active-site intermediate (By similarity)
RiCNE_04280	tRNA uridine(34) 5-carboxymethylaminomethyl synthesis enzyme MnmG	GidA associated domain;gidA: tRNA uridine 5-carboxymethylaminomethyl modification enzyme GidA;Glucose inhibited division protein A	D	NAD-binding protein involved in the addition of a carboxymethylaminomethyl (cmnm) group at the wobble position (U34) of certain tRNAs, forming tRNA-cmnm(5)s(2)U34 (By similarity)
RiCNE_04290	ribosomal RNA small subunit methyltransferase G	rRNA small subunit methyltransferase G;rsmG_gidB: 16S rRNA (guanine(527)-N(7))-methyltransferase RsmG	M	Specifically methylates the N7 position of guanine in position 527 of 16S rRNA (By similarity)
RiCNE_04300	chromosome partitioning protein ParA	AAA domain	D	Chromosome Partitioning Protein
RiCNE_04310	chromosome partitioning protein ParB	ParB-like nuclease domain;parB_part: ParB/RepB/Spo0J family partition protein	K	parb-like partition protein
RiCNE_04320	Transaldolase	fsa_talC_mipB: fructose-6-phosphate aldolase;Transaldolase/Fructose-6-phosphate aldolase	G	Transaldolase is important for the balance of metabolites in the pentose-phosphate pathway (By similarity)
RiCNE_04330	hypothetical protein
RiCNE_04340	hypothetical protein		S	NA
RiCNE_04350	hypothetical protein		S	NA
RiCNE_04360	ADP,ATP carrier protein 2	AAA: ADP/ATP carrier protein family;TLC ATP/ADP transporter	C	Provides the rickettsial cell with host ATP in exchange for rickettsial ADP. This is an obligate exchange system. This energy acquiring activity is an important component of rickettsial parasitism
RiCNE_04370	ATP-dependent Clp protease proteolytic subunit	clpP: ATP-dependent Clp endopeptidase, proteolytic subunit ClpP;Clp protease	O	Cleaves peptides in various proteins in a process that requires ATP hydrolysis. Has a chymotrypsin-like activity. Plays a major role in the degradation of misfolded proteins (By similarity)
RiCNE_04380	cell surface protein	120 KDa Rickettsia surface antigen	D	cell surface antigen
RiCNE_04390	hypothetical protein
RiCNE_04400	transposase	Transposase DDE domain	L	Transposase
RiCNE_04410	transposase		L	transposase (IS4,)
RiCNE_04430	tRNA (guanosine(37)-N1)-methyltransferase TrmD	trmD: tRNA (guanine(37)-N(1))-methyltransferase;tRNA (Guanine-1)-methyltransferase	J	Specifically methylates guanosine-37 in various tRNAs (By similarity)
RiCNE_04440	50S ribosomal protein L19	Ribosomal protein L19;rplS_bact: ribosomal protein bL19	J	This protein is located at the 30S-50S ribosomal subunit interface and may play a role in the structure and function of the aminoacyl-tRNA binding site (By similarity)
RiCNE_04450	DNA repair protein RecN	RecF/RecN/SMC N terminal domain;recN: DNA repair protein RecN	L	May be involved in recombinational repair of damaged DNA (By similarity)
RiCNE_04460	DNA uptake lipoprotein	OM_YfiO: outer membrane assembly lipoprotein YfiO;Outer membrane lipoprotein	M	Part of the outer membrane protein assembly complex, which is involved in assembly and insertion of beta-barrel proteins into the outer membrane
RiCNE_04480	membrane protein	Inhibitor of apoptosis-promoting Bax1	S	Membrane
RiCNE_04490	hypothetical protein
RiCNE_04500	NAD(+) kinase	ATP-NAD kinase	G	Catalyzes the phosphorylation of NAD to NADP. Utilizes ATP and other nucleoside triphosphates as well as inorganic polyphosphate as a source of phosphorus (By similarity)
RiCNE_04510	hypothetical protein	PAP2 superfamily	I	Phosphoesterase, PA-phosphatase related
RiCNE_04520	RNase J family beta-CASP ribonuclease	Metallo-beta-lactamase superfamily;Zn-dependent metallo-hydrolase RNA specificity domain	O	Metallo-Beta-Lactamase
RiCNE_04530	bifunctional 3-demethylubiquinone 3-O-methyltransferase/2-octaprenyl-6-hydroxy phenol methylase	Methyltransferase domain;UbiG: 3-demethylubiquinone-9 3-O-methyltransferase	H	Non-specific O-methyltransferase that catalyzes the 2 O- methylation steps in the ubiquinone biosynthetic pathway (By similarity)
RiCNE_04540	glutamate--tRNA ligase	gltX_bact: glutamate--tRNA ligase;tRNA synthetases class I (E and Q), catalytic domain	J	Catalyzes the attachment of glutamate to tRNA(Glu) in a two-step reaction glutamate is first activated by ATP to form Glu-AMP and then transferred to the acceptor end of tRNA(Glu) (By similarity)
RiCNE_04550	hypothetical protein	RPE2: rickettsial palindromic element RPE2 domain	S	NA
RiCNE_04560	adhesin	Outer membrane protein beta-barrel domain	M	Outer surface protein
RiCNE_04570	NADH-quinone oxidoreductase subunit M	NDH_I_M: proton-translocating NADH-quinone oxidoreductase, chain M;Proton-conducting membrane transporter	C	subunit m
RiCNE_04580	aspartyl/glutamyl-tRNA amidotransferase subunit A	Amidase;gatA: aspartyl/glutamyl-tRNA(Asn/Gln) amidotransferase, A subunit	J	Allows the formation of correctly charged Gln-tRNA(Gln) through the transamidation of misacylated Glu-tRNA(Gln) in organisms which lack glutaminyl-tRNA synthetase. The reaction takes place in the presence of glutamine and ATP through an activated gamma-phospho-Glu-tRNA(Gln) (By similarity)
RiCNE_04590	aspartyl/glutamyl-tRNA(Asn/Gln) amidotransferase subunit C	gatC: aspartyl/glutamyl-tRNA(Asn/Gln) amidotransferase, C subunit;Glu-tRNAGln amidotransferase C subunit	J	Allows the formation of correctly charged Asn-tRNA(Asn) or Gln-tRNA(Gln) through the transamidation of misacylated Asp- tRNA(Asn) or Glu-tRNA(Gln) in organisms which lack either or both of asparaginyl-tRNA or glutaminyl-tRNA synthetases. The reaction takes place in the presence of glutamine and ATP through an activated phospho-Asp-tRNA(Asn) or phospho-Glu-tRNA(Gln) (By similarity)
RiCNE_04600	hypothetical protein
RiCNE_04610	restriction endonuclease subunit M	N-6 DNA Methylase;Type I restriction enzyme R protein N terminus (HSDR_N)	V	type I restriction-modification system
RiCNE_04620	hypothetical protein	Protein of unknown function (DUF2670)
RiCNE_04630	heme exporter protein B (ccmB)	CcmB protein	U	heme exporter protein B
RiCNE_04640	hypothetical protein
RiCNE_04650	monovalent cation/H+ antiporter subunit B	Domain related to MnhB subunit of Na+/H+ antiporter	P	monovalent cation H antiporter subunit B
RiCNE_04660	cation:proton antiporter	Domain of unknown function (DUF4040);RPE1: rickettsial palindromic element RPE1 domain	P	monovalent cation H antiporter subunit B
RiCNE_04670	Na+/H+ antiporter subunit G	CPA3_mnhG_phaG: monovalent cation/proton antiporter, MnhG/PhaG subunit;Na+/H+ antiporter subunit	P	monovalent cation h antiporter subunit g
RiCNE_04680	hypothetical protein
RiCNE_04690	hypothetical protein
RiCNE_04700	hypothetical protein
RiCNE_04710	isocitrate dehydrogenase	ICDH_alpha: isocitrate dehydrogenase;Isocitrate/isopropylmalate dehydrogenase	C	Isocitrate dehydrogenase
RiCNE_04720	membrane protein	Outer membrane protein (OmpH-like)	M	Membrane
RiCNE_04730	S26 family signal peptidase	Peptidase S24-like;sigpep_I_bact: signal peptidase I	U	Signal peptidase i
RiCNE_04740	ribonuclease 3	Double-stranded RNA binding motif;Ribonuclease-III-like;RNaseIII: ribonuclease III	K	Digests double-stranded RNA. Involved in the processing of primary rRNA transcript to yield the immediate precursors to the large and small rRNAs (23S and 16S). Also processes some mRNAs, and tRNAs when they are encoded in the rRNA operon (By similarity)
RiCNE_04750	GTPase Era	50S ribosome-binding GTPase;era: GTP-binding protein Era;KH domain;small_GTP: small GTP-binding protein domain	M	An essential GTPase that binds both GDP and GTP, with rapid nucleotide exchange. Plays a role in 16S rRNA processing and 30S ribosomal subunit biogenesis and possibly also in cell cycle regulation and energy metabolism (By similarity)
RiCNE_04760	DNA repair protein RecO	reco: DNA repair protein RecO;Recombination protein O C terminal;Recombination protein O N terminal	L	Involved in DNA repair and RecF pathway recombination (By similarity)
RiCNE_04770	guanosine polyphosphate pyrophosphohydrolase	HD domain	K, T	spoT-like ppGpp hydrolase
RiCNE_04780	MFS transporter	Major Facilitator Superfamily	G	proline betaine transporter
RiCNE_04790	integrase	HTH-like domain;Integrase core domain;Transposase	L	transposase
RiCNE_04800	preprotein translocase subunit SecA	Helicase conserved C-terminal domain;SecA DEAD-like domain	U	Part of the Sec protein translocase complex. Interacts with the SecYEG preprotein conducting channel. Has a central role in coupling the hydrolysis of ATP to the transfer of proteins into and across the cell membrane, serving both as a receptor for the preprotein-SecB complex and as an ATP-driven molecular motor driving the stepwise translocation of polypeptide chains across the membrane (By simi…
RiCNE_04810	transposase		L	Transposase
RiCNE_04840	hypothetical protein
RiCNE_04850	ADP/ATP translocase	AAA: ADP/ATP carrier protein family;TLC ATP/ADP transporter	C	Provides the rickettsial cell with host ATP in exchange for rickettsial ADP. This is an obligate exchange system. This energy acquiring activity is an important component of rickettsial parasitism (By similarity)
RiCNE_04860	hypothetical protein		S	NA
RiCNE_04870	50S ribosomal protein L33	Ribosomal protein L33;rpmG_bact: ribosomal protein bL33	J	50S ribosomal protein L33
RiCNE_04880	30S ribosomal protein S16	Ribosomal protein S16;S16: ribosomal protein bS16	J	30s ribosomal protein S16
RiCNE_04900	ATP-binding protein	ABC transporter;ABC transporter transmembrane region	V	ABC transporter
RiCNE_04910	DNA repair protein HhH-GPD		S	hicB family
RiCNE_04920	superoxide dismutase [Mn/Fe]	Iron/manganese superoxide dismutases, alpha-hairpin domain;Iron/manganese superoxide dismutases, C-terminal domain	P	Destroys radicals which are normally produced within the cells and which are toxic to biological systems (By similarity)
RiCNE_04930	tRNA (adenosine(37)-N6)-dimethylallyltransferase MiaA	IPP transferase;miaA: tRNA dimethylallyltransferase	J	Catalyzes the transfer of a dimethylallyl group onto the adenine at position 37 in tRNAs that read codons beginning with uridine, leading to the formation of N6-(dimethylallyl)adenosine (i(6)A) (By similarity)
RiCNE_04940	MFS transporter	Major Facilitator Superfamily	G	proline betaine transporter
RiCNE_04950	DNA topoisomerase 4 subunit A	DNA gyrase C-terminal domain, beta-propeller;DNA gyrase/topoisomerase IV, subunit A;parC_Gneg: DNA topoisomerase IV, A subunit	L	DNA topoisomerase IV, subunit A
RiCNE_04960	bifunctional 5,10-methylene-tetrahydrofolate dehydrogenase/5,10-methylene-tetrahydrofolate cyclohydrolase	Tetrahydrofolate dehydrogenase/cyclohydrolase, catalytic domain;Tetrahydrofolate dehydrogenase/cyclohydrolase, NAD(P)-binding domain	H	Catalyzes the oxidation of 5,10- methylenetetrahydrofolate to 5,10-methenyltetrahydrofolate and then the hydrolysis of 5,10-methenyltetrahydrofolate to 10- formyltetrahydrofolate (By similarity)
RiCNE_04970	cytoplasmic protein	Protein of unknown function (DUF1013)	S	Protein of unknown function (DUF1013)
RiCNE_04980	hypothetical protein
RiCNE_04990	membrane protein	OmpW family	M	outer membrane protein W
RiCNE_05000	S-adenosylmethionine uptake transporter	EamA-like transporter family	E, G	Membrane
RiCNE_05010	7-cyano-7-deazaguanine reductase	Major Facilitator Superfamily	G	)transporter
RiCNE_05020	zinc ABC transporter substrate-binding protein	Zinc-uptake complex component A periplasmic	P	zinc manganese ABC transporter substrate binding protein
RiCNE_05030	nucleotide pyrophosphohydrolase	Nucleotidyltransferase domain;RPE2: rickettsial palindromic element RPE2 domain
RiCNE_05040	nucleotidyltransferase	HI0074: nucleotidyltransferase substrate binding protein, HI0074 family;Nucleotidyltransferase substrate binding protein like	S	nucleotidyltransferase substrate binding protein, HI0074 family
RiCNE_05050	poly(A) polymerase	Poly A polymerase head domain;Probable RNA and SrmB- binding site of polymerase A	J	Poly(A) Polymerase
RiCNE_05060	haloacid dehalogenase	HAD-hyrolase-like;HAD-SF-IIA: HAD hydrolase, family IIA;HAD-SF-IIA-hyp4: HAD hydrolase, TIGR01459 family;Haloacid dehalogenase-like hydrolase	G	HAD-superfamily subfamily IIA hydrolase
RiCNE_05070	ribonuclease D	3'-5' exonuclease;HRDC domain	J	Exonuclease involved in the 3' processing of various precursor tRNAs. Initiates hydrolysis at the 3'-terminus of an RNA molecule and releases 5'-mononucleotides (By similarity)
RiCNE_05080	permease		S	auxin efflux carrier
RiCNE_05090	2-hydroxy-6-oxo-6-phenylhexa-2,4-dienoate hydrolase	alpha/beta hydrolase fold	P	Alpha Beta Hydrolase Fold protein
RiCNE_05100	thioredoxin reductase	Pyridine nucleotide-disulphide oxidoreductase;TRX_reduct: thioredoxin-disulfide reductase	O	thioredoxin reductase
RiCNE_05110	replicative DNA helicase	DnaB-like helicase C terminal domain;DnaB-like helicase N terminal domain;DnaB: replicative DNA helicase	L	Replicative dna helicase
RiCNE_05120	ribonuclease inhibitor	Leucine Rich repeat
RiCNE_05130	cell division protein FtsA	Cell division protein FtsA;ftsA: cell division protein FtsA;SHS2 domain inserted in FTSA	D	This protein may be involved in anomalous filament growth. May be a component of the septum (By similarity)
RiCNE_05140	cell division protein FtsQ	Cell division protein FtsQ;POTRA domain, FtsQ-type	M	Essential cell division protein (By similarity)
RiCNE_05150	D-alanine--D-alanine ligase	D-ala D-ala ligase C-terminus;D-ala D-ala ligase N-terminus;D_ala_D_alaTIGR: D-alanine--D-alanine ligase	M	Cell wall formation (By similarity)
RiCNE_05160	UDP-N-acetylenolpyruvoylglucosamine reductase	FAD binding domain;murB: UDP-N-acetylenolpyruvoylglucosamine reductase;UDP-N-acetylenolpyruvoylglucosamine reductase, C-terminal domain	M	Cell wall formation (By similarity)
RiCNE_05170	UDP-N-acetylmuramate--L-alanine ligase	murC: UDP-N-acetylmuramate--L-alanine ligase;Mur ligase family, catalytic domain;Mur ligase family, glutamate ligase domain;Mur ligase middle domain	M	Cell wall formation (By similarity)
RiCNE_05180	hypothetical protein
RiCNE_05190	tRNA pseudouridine(55) synthase TruB	tRNA pseudouridylate synthase B C-terminal domain;TruB family pseudouridylate synthase (N terminal domain);TruB: tRNA pseudouridine(55) synthase	J	Responsible for synthesis of pseudouridine from uracil- 55 in the psi GC loop of transfer RNAs (By similarity)
RiCNE_05200	30S ribosomal protein S15	Ribosomal protein S15;S15_bact: ribosomal protein uS15	J	Forms an intersubunit bridge (bridge B4) with the 23S rRNA of the 50S subunit in the ribosome (By similarity)
RiCNE_05210	polyribonucleotide nucleotidyltransferase	3' exoribonuclease family, domain 1;3' exoribonuclease family, domain 2;KH domain;polynuc_phos: polyribonucleotide nucleotidyltransferase;Polyribonucleotide nucleotidyltransferase, RNA binding domain;S1 RNA binding domain	J	Involved in mRNA degradation. Hydrolyzes single-stranded polyribonucleotides processively in the 3'- to 5'-direction (By similarity)
RiCNE_05220	N-acetylmuramoyl-L-alanine amidase	N-acetylmuramoyl-L-alanine amidase	M	N-Acetylmuramoyl-L-alanine amidase
RiCNE_05230	hypothetical protein
RiCNE_05240	ribosome biogenesis GTPase Der	50S ribosome-binding GTPase;GTPase_EngA: ribosome-associated GTPase EngA;KH-domain-like of EngA bacterial GTPase enzymes, C-terminal;small_GTP: small GTP-binding protein domain	F	GTPase that plays an essential role in the late steps of ribosome biogenesis (By similarity)
RiCNE_05250	Tol-Pal system subunit TolQ	MotA/TolQ/ExbB proton channel family;tolQ: protein TolQ	U	MotA TolQ exbB proton channel
RiCNE_05260	protein TolR	Biopolymer transport protein ExbD/TolR;tolR: protein TolR	U	Biopolymer transport protein exbD tolR
RiCNE_05270	periplasmic protein TonB, links inner and outer membranes		S	NA
RiCNE_05280	transposase	Transposase IS116/IS110/IS902 family	L	Transposase IS116 IS110 IS902
RiCNE_05290	cytochrome c oxidase subunit I	CtaD_CoxA: cytochrome c oxidase, subunit I;Cytochrome C and Quinol oxidase polypeptide I	C	Cytochrome C oxidase, subunit I
RiCNE_05300	hypothetical protein	Peptidase family M23
RiCNE_05310	acetyltransferase	Bacterial transferase hexapeptide (six repeats)	S	-acetyltransferase
RiCNE_05320	cytochrome c oxidase subunit II	CoxB: cytochrome c oxidase, subunit II;Cytochrome C oxidase subunit II, periplasmic domain;Cytochrome C oxidase subunit II, transmembrane domain	C	Subunits I and II form the functional core of the enzyme complex. Electrons originating in cytochrome c are transferred via heme a and Cu(A) to the binuclear center formed by heme a3 and Cu(B) (By similarity)
RiCNE_05330	transcriptional regulator	TIGR01033: DNA-binding regulatory protein, YebC/PmpR family;Transcriptional regulator	K	transcriptional regulatory protein
RiCNE_05340	UDP-N-acetylglucosamine pyrophosphorylase	MobA-like NTP transferase domain	M	Catalyzes the last two sequential reactions in the de novo biosynthetic pathway for UDP-N-acetylglucosamine (UDP- GlcNAc). The C-terminal domain catalyzes the transfer of acetyl group from acetyl coenzyme A to glucosamine-1-phosphate (GlcN-1-P) to produce N-acetylglucosamine-1-phosphate (GlcNAc-1-P), which is converted into UDP-GlcNAc by the transfer of uridine 5- monophosphate (from uridine 5-tr…
RiCNE_05350	hydrolase	Phospholipase/Carboxylesterase	L	Phospholipase Carboxylesterase
RiCNE_05360	serine hydroxymethyltransferase	Serine hydroxymethyltransferase	E	Catalyzes the reversible interconversion of serine and glycine with tetrahydrofolate (THF) serving as the one-carbon carrier. This reaction serves as the major source of one-carbon groups required for the biosynthesis of purines, thymidylate, methionine, and other important biomolecules. Also exhibits THF- independent aldolase activity toward beta-hydroxyamino acids, producing glycine and aldehyd…
RiCNE_05370	hypothetical protein
RiCNE_05380	hypothetical protein
RiCNE_05390	hypothetical protein
RiCNE_05400	hypothetical protein
RiCNE_05410	molecular chaperone HscA	RPE2: rickettsial palindromic element RPE2 domain;Transketolase, pyrimidine binding domain;Transketolase, thiamine diphosphate binding domain	G	Transketolase (EC 2.2.1.1)
RiCNE_05420	hypothetical protein	Protein of unknown function (DUF1189)	S	NA
RiCNE_05430	MFS transporter	Major Facilitator Superfamily	G	proline betaine transporter
RiCNE_05440	membrane protein	TIGR00701: TIGR00701 family protein;Uncharacterised protein family (UPF0093)	S	Membrane
RiCNE_05450	transposase		L	Transposase
RiCNE_05460	biotin--[acetyl-CoA-carboxylase] ligase	Biotin/lipoate A/B protein ligase family;Biotin protein ligase C terminal domain;birA_ligase: biotin--[acetyl-CoA-carboxylase] ligase;RPE1: rickettsial palindromic element RPE1 domain	H	Biotin- acetyl-CoA-carboxylase ligase
RiCNE_05470	NADH-quinone oxidoreductase subunit N	NDH_I_N: proton-translocating NADH-quinone oxidoreductase, chain N;Proton-conducting membrane transporter;RPE2: rickettsial palindromic element RPE2 domain	C	NDH-1 shuttles electrons from NADH, via FMN and iron- sulfur (Fe-S) centers, to quinones in the respiratory chain. The immediate electron acceptor for the enzyme in this species is believed to be ubiquinone. Couples the redox reaction to proton translocation (for every two electrons transferred, four hydrogen ions are translocated across the cytoplasmic membrane), and thus conserves the redox ene…
RiCNE_05480	penicillin-binding protein 2	pbp2_mrdA: penicillin-binding protein 2;Penicillin-binding Protein dimerisation domain;Penicillin binding protein transpeptidase domain	M	Penicillin-binding protein 2
RiCNE_05490	hypothetical protein
RiCNE_05500	glycerol-3-phosphate dehydrogenase (NAD(P)(+))	NAD-dependent glycerol-3-phosphate dehydrogenase C-terminus;NAD-dependent glycerol-3-phosphate dehydrogenase N-terminus	C	NADPH-dependent glycerol-3-phosphate dehydrogenase
RiCNE_05510	transposase
RiCNE_05520	transposase	Putative transposase, YhgA-like	S	Transposase
RiCNE_05530	tRNA (N(6)-L-threonylcarbamoyladenosine(37)-C(2))- methylthiotransferase MtaB	DapF: diaminopimelate epimerase;Diaminopimelate epimerase;MiaB-like-C: MiaB-like tRNA modifying enzyme;Radical SAM superfamily;TIGR00089: radical SAM methylthiotransferase, MiaB/RimO family;Uncharacterized protein family UPF0004	J	MiaB-like tRNA modifying enzyme
RiCNE_05540	zinc protease	Insulinase (Peptidase family M16);Peptidase M16 inactive domain	O	peptidase
RiCNE_05550	uroporphyrinogen III methyltransferase	Uroporphyrinogen-III synthase HemD
RiCNE_05560	hypothetical protein
RiCNE_05570	enzyme of heme biosynthesis	HemY protein N-terminus
RiCNE_05580	MJ0042 family finger-like domain protein	MJ0042_CXXC: MJ0042 family finger-like domain;zinc-ribbon domain	S	domain protein
RiCNE_05590	2,3,4,5-tetrahydropyridine-2,6-dicarboxylate N-succinyltransferase	Bacterial transferase hexapeptide (six repeats);dapD: 2,3,4,5-tetrahydropyridine-2,6-dicarboxylate N-succinyltransferase;Hexapeptide repeat of succinyl-transferase;Tetrahydrodipicolinate N-succinyltransferase N-terminal	E	Catalyzes the transfer of an acetyl group from acetyl- CoA to tetrahydrodipicolinate (By similarity)
RiCNE_05600	DNA polymerase III subunit beta	dnan: DNA polymerase III, beta subunit;DNA polymerase III beta subunit, central domain;DNA polymerase III beta subunit, C-terminal domain;DNA polymerase III beta subunit, N-terminal domain	L	DNA polymerase III is a complex, multichain enzyme responsible for most of the replicative synthesis in bacteria. This DNA polymerase also exhibits 3' to 5' exonuclease activity. The beta chain is required for initiation of replication once it is clamped onto DNA, it slides freely (bidirectional and ATP- independent) along duplex DNA (By similarity)
RiCNE_05610	recombination protein RecR	recR: recombination protein RecR;Toprim domain	L	May play a role in DNA repair. It seems to be involved in an RecBC-independent recombinational process of DNA repair. It may act with RecF and RecO (By similarity)
RiCNE_05620	alkaline phosphatase synthesis sensor protein PhoR	His Kinase A (phospho-acceptor) domain;Histidine kinase-, DNA gyrase B-, and HSP90-like ATPase	T	Histidine kinase
RiCNE_05630	PleD family two-component system response regulator	Response regulator receiver domain
RiCNE_05640	NADH-quinone oxidoreductase subunit G	2Fe-2S iron-sulfur cluster binding domain;Molybdopterin oxidoreductase;NADH-ubiquinone oxidoreductase-G iron-sulfur binding region;NADH-ubiquinone oxidoreductase subunit G, C-terminal;NuoG: NADH dehydrogenase (quinone), G subunit	C	NADH dehydrogenase subunit g
RiCNE_05650	NADH-quinone oxidoreductase subunit H	NADH dehydrogenase	C	NDH-1 shuttles electrons from NADH, via FMN and iron- sulfur (Fe-S) centers, to quinones in the respiratory chain. The immediate electron acceptor for the enzyme in this species is believed to be ubiquinone. Couples the redox reaction to proton translocation (for every two electrons transferred, four hydrogen ions are translocated across the cytoplasmic membrane), and thus conserves the redox ene…
RiCNE_05660	hypothetical protein
RiCNE_05670	transposase	PD-(D/E)XK nuclease family transposase;T_den_put_tspse: conserved hypothetical protein	S	NA
RiCNE_05680	guanosine polyphosphate pyrophosphohydrolase	Region found in RelA / SpoT proteins	K, T	In eubacteria ppGpp (guanosine 3'-diphosphate 5-' diphosphate) is a mediator of the stringent response that coordinates a variety of cellular activities in response to changes in nutritional abundance (By similarity)
RiCNE_05690	LuxR family transcriptional regulator	Bacterial regulatory proteins, luxR family	S	NA
RiCNE_05700	excinuclease ABC subunit C	GIY-YIG catalytic domain;Helix-hairpin-helix domain;UvrB/uvrC motif;uvrC: excinuclease ABC subunit C;UvrC Helix-hairpin-helix N-terminal	L	The UvrABC repair system catalyzes the recognition and processing of DNA lesions. UvrC both incises the 5' and 3' sides of the lesion. The N-terminal half is responsible for the 3' incision and the C-terminal half is responsible for the 5' incision (By similarity)
RiCNE_05710	sodium:pantothenate symporter	Sodium:solute symporter family	E	symporter
RiCNE_05720	tRNA threonylcarbamoyladenosine biosynthesis protein TsaE	T6A_YjeE: tRNA threonylcarbamoyl adenosine modification protein YjeE;Threonylcarbamoyl adenosine biosynthesis protein TsaE	S	P-loop hydrolase UPF0079
RiCNE_05730	phosphorylcholine transferase LicD	LicD family	M	licD family
RiCNE_05740	mannose-1-phosphate guanyltransferase	Nucleotidyl transferase	M	Mannose-1-phosphate guanylyltransferase
RiCNE_05750	mannose-1-phosphate guanyltransferase	Mannose-6-phosphate isomerase	M	Mannose-1-phosphate guanylyltransferase
RiCNE_05760	nucleoside polyphosphate hydrolase	RPE2: rickettsial palindromic element RPE2 domain	L	hydrolase
RiCNE_05770	hypothetical protein	RNHCP domain	S	May play a role in 30S ribosomal subunit biogenesis. Unusual circulary permuted GTPase that catalyzes rapid hydrolysis of GTP with a slow catalytic turnover (By similarity)
RiCNE_05780	hypothetical protein
RiCNE_05790	adhesin		M	heat resistant agglutinin 1
RiCNE_05800	adhesin
RiCNE_05810	adhesin	Outer membrane protein beta-barrel domain	M	heat resistant agglutinin 1
RiCNE_05820	hypothetical protein
RiCNE_05830	(2Fe-2S) ferredoxin	2Fe-2S iron-sulfur cluster binding domain	C	Ferredoxin
RiCNE_05840	hypothetical protein	Hsp70 protein	F	Chaperone involved in the maturation of iron-sulfur cluster-containing proteins. Has a low intrinsic ATPase activity which is markedly stimulated by HscB
RiCNE_05850	hypothetical protein	DnaJ domain;HSCB C-terminal oligomerisation domain;hscB: Fe-S protein assembly co-chaperone HscB	O	Co-chaperone involved in the maturation of iron-sulfur cluster-containing proteins. Seems to help targeting proteins to be folded toward HscA (By similarity)
RiCNE_05860	peptidase U35	Caudovirus prohead serine protease;proheadase_HK97: phage prohead protease, HK97 family	S	Phage prohead protease, HK97 family
RiCNE_05870	hypothetical protein
RiCNE_05880	hypothetical protein
RiCNE_05890	hypothetical protein	Polysaccharide deacetylase	G	deacetylase
RiCNE_05900	hypothetical protein
RiCNE_05910	hypothetical protein
RiCNE_05920	hypothetical protein
RiCNE_05930	ATPase AAA	UvrD-like helicase C-terminal domain;UvrD/REP helicase N-terminal domain	L	exodeoxyribonuclease V beta
RiCNE_05940	cytochrome D ubiquinol oxidase subunit II	cydB: cytochrome d ubiquinol oxidase, subunit II;Cytochrome bd terminal oxidase subunit II	C	cytochrome d ubiquinol oxidase, subunit ii
RiCNE_05950	16S rRNA (uracil(1498)-N(3))-methyltransferase	RNA methyltransferase;TIGR00046: RNA methyltransferase, RsmE family	S	Specifically methylates the N3 position of the uracil ring of uridine 1498 (m3U1498) in 16S rRNA. Acts on the fully assembled 30S ribosomal subunit (By similarity)
RiCNE_05960	hypothetical protein
RiCNE_05970	hypothetical protein	Uncharacterized protein conserved in bacteria (DUF2312)	D	UPF0335 protein
RiCNE_05980	protein translocase subunit SecF	2A0604s01: protein-export membrane protein, SecD/SecF family;3a0501s07: protein-export membrane protein SecF;Protein export membrane protein;SecD/SecF GG Motif	U	Part of the Sec protein translocase complex. Interacts with the SecYEG preprotein conducting channel. SecDF uses the proton motive force (PMF) to complete protein translocation after the ATP-dependent function of SecA (By similarity)
RiCNE_05990	ubiquinone-binding protein	Polyketide cyclase / dehydrase and lipid transport	I	Cyclase dehydrase
RiCNE_06000	nitrate ABC transporter ATP-binding protein	Protein of unknown function (DUF1674)
RiCNE_06010	hypothetical protein
RiCNE_06020	hypothetical protein	D-alanyl-D-alanine carboxypeptidase	S	NA
RiCNE_06030	N-acetylmuramoyl-L-alanine amidase	N-acetylmuramoyl-L-alanine amidase	M	N-Acetylmuramoyl-L-alanine amidase
RiCNE_06040	thiol reductase thioredoxin	Thioredoxin;thioredoxin: thioredoxin	O	Thioredoxin
RiCNE_06050	ABC transporter ATP-binding protein	ABC transporter	G, M	ABC transporter
RiCNE_06060	ABC transporter permease	ABC-2 type transporter	V	ABC-2 type transporter
RiCNE_06070	2-polyprenylphenol hydroxylase	Pyridine nucleotide-disulphide oxidoreductase;RPE2: rickettsial palindromic element RPE2 domain	C, E, H	bifunctional glutamate synthase subunit beta 2-polyprenylphenol hydroxylase
RiCNE_06080	hypothetical protein	Protein of unknown function (DUF721)	S	Protein of unknown function (DUF721)
RiCNE_06090	UDP-phosphate alpha-N-acetylglucosaminyltransferase	Glycosyl transferase family 4	M	Glycosyl transferase, family 4
RiCNE_06100	DNA repair protein RadC	radc: DNA repair protein RadC;RadC-like JAB domain	L	DNA repair protein (RadC
RiCNE_06110	type I methionyl aminopeptidase	Metallopeptidase family M24;met_pdase_I: methionine aminopeptidase, type I	J	Removes the N-terminal methionine from nascent proteins (By similarity)
RiCNE_06120	cytochrome C oxidase assembly protein	Cytochrome c oxidase assembly protein CtaG/Cox11	O	Exerts its effect at some terminal stage of cytochrome c oxidase synthesis, probably by being involved in the insertion of the copper B into subunit I (By similarity)
RiCNE_06130	RNA polymerase factor sigma-32	rpoH_proteo: alternative sigma factor RpoH;sigma70-ECF: RNA polymerase sigma factor, sigma-70 family;Sigma-70 factor, region 1.2;Sigma-70 region 2;Sigma-70, region 4	K	Sigma factors are initiation factors that promote the attachment of RNA polymerase to specific initiation sites and are then released (By similarity)
RiCNE_06140	hypothetical protein
RiCNE_06150	hypothetical protein
RiCNE_06160	coproporphyrinogen III oxidase	HemN C-terminal domain;hemN_rel: putative oxygen-independent coproporphyrinogen III oxidase;Radical SAM superfamily;RPE2: rickettsial palindromic element RPE2 domain	H	Coproporphyrinogen iii oxidase
RiCNE_06170	dihydroneopterin aldolase	Dihydroneopterin aldolase;folB_dom: FolB domain	H	dihydroneopterin aldolase
RiCNE_06180	folate biosynthesis protein	7,8-dihydro-6-hydroxymethylpterin-pyrophosphokinase (HPPK);folK: 2-amino-4-hydroxy-6-hydroxymethyldihydropteridine diphosphokinase	H	2-Amino-4-hydroxy-6-hydroxymethyldihydropteridine pyrophosphokinase
RiCNE_06190	methylmalonyl-CoA carboxyltransferase	Carboxyl transferase domain	I	propionyl-CoA carboxylase beta
RiCNE_06200	hypothetical protein	Domain of Unknown Function with PDB structure (DUF3857)	E	Inherit from COG: transglutaminase domain-containing protein
RiCNE_06210	tetratricopeptide repeat domain protein	Tetratricopeptide repeat
RiCNE_06220	tRNA-specific adenosine deaminase	MafB19-like deaminase	F, J	deaminase
RiCNE_06230	protein p34	Cation efflux family;CDF: cation diffusion facilitator family transporter;Dimerisation domain of Zinc Transporter	P	cation diffusion facilitator family transporter
RiCNE_06240	membrane protein	17 kDa outer membrane surface antigen;Glycine zipper 2TM domain	M	17 kDa surface antigen
RiCNE_06250	zinc import ATP-binding protein ZnuC	ABC transporter	P	ABC transporter
RiCNE_06260	ATPase AAA	Bacterial regulatory protein, Fis family;Response regulator receiver domain;Sigma-54 interaction domain	T	nitrogen assimilation regulatory protein ntrX
RiCNE_06270	biotin transporter BioY	BioY family	S	BioY family
RiCNE_06280	transcriptional regulator	Pentapeptide repeats (8 copies);Pentapeptide repeats (9 copies)
RiCNE_06290	hypothetical protein
RiCNE_06300	Thiosulfate sulfurtransferase GlpE	Rhodanese-like domain	J	UPF0176 protein
RiCNE_06310	cation:proton antiporter	NADH-ubiquinone/plastoquinone oxidoreductase chain 4L	P	NADH-ubiquinone oxidoreductase chain 4l
RiCNE_06320	cation:proton antiporter	Proton-conducting membrane transporter	P	monovalent cation h antiporter subunit d
RiCNE_06330	cation:proton antiporter	Proton-conducting membrane transporter	P	Monovalent cation H antiporter subunit
RiCNE_06340	Ubiquinone biosynthesis O-methyltransferase	Methyltransferase domain
RiCNE_06350	RNA pyrophosphohydrolase	NUDIX domain	J	Accelerates the degradation of transcripts by removing pyrophosphate from the 5'-end of triphosphorylated RNA, leading to a more labile monophosphorylated state that can stimulate subsequent ribonuclease cleavage (By similarity)
RiCNE_06360	PleD family two-component system response regulator	Diguanylate cyclase, GGDEF domain;GGDEF: diguanylate cyclase (GGDEF) domain;Response regulator receiver domain	T	response regulator receiver modulated diguanylate cyclase
RiCNE_06370	elongation factor P	efp: translation elongation factor P;Elongation factor P, C-terminal;Elongation factor P (EF-P) KOW-like domain;Elongation factor P (EF-P) OB domain	J	Involved in peptide bond synthesis. Stimulates efficient translation and peptide-bond synthesis on native or reconstituted 70S ribosomes in vitro. Probably functions indirectly by altering the affinity of the ribosome for aminoacyl-tRNA, thus increasing their reactivity as acceptors for peptidyl transferase (By similarity)
RiCNE_06380	inositol monophosphatase	Inositol monophosphatase family	G	inositol monophosphatase
RiCNE_06390	hypothetical protein	Domain of unknown function (DUF2610)	S	Domain of unknown function (DUF2610)
RiCNE_06400	hypothetical protein
RiCNE_06410	phosphatidylserine decarboxylase proenzyme	Phosphatidylserine decarboxylase;PS_decarb_rel: phosphatidylserine decarboxylase homolog	I	Phosphatidylserine decarboxylase proenzyme
RiCNE_06420	CDP-diacylglycerol--serine O-phosphatidyltransferase	CDP-alcohol phosphatidyltransferase;CDP-alcohol phosphatidyltransferase 2	I	cdpdiacylglycerol-serine O-phosphatidyltransferase
RiCNE_06430	hypothetical protein		S	NA
RiCNE_06440	hypothetical protein		S	Tim44
RiCNE_06450	hypothetical protein	RPE2: rickettsial palindromic element RPE2 domain;Thiamin pyrophosphokinase, catalytic domain;Thiamin pyrophosphokinase, vitamin B1 binding domain;thi_PPkinase: thiamine pyrophosphokinase	H	pyrophosphokinase
RiCNE_06460	ribose-phosphate pyrophosphokinase	N-terminal domain of ribose phosphate pyrophosphokinase;Phosphoribosyl transferase domain;ribP_PPkin: ribose-phosphate diphosphokinase	F	Phosphoribosyl pyrophosphate synthase
RiCNE_06470	alanine racemase	Alanine racemase, C-terminal domain;Alanine racemase, N-terminal domain;alr: alanine racemase	M	Catalyzes the interconversion of L-alanine and D- alanine. May also act on other amino acids (By similarity)
RiCNE_06480	ABC transporter permease	Permease MlaE;TIGR00056: ABC transport permease subunit	Q	ABC transporter
RiCNE_06490	organic solvent ABC transporter ATP-binding protein	ABC transporter	Q	ABC, transporter
RiCNE_06500	succinate dehydrogenase iron-sulfur subunit	Putative S-adenosyl-L-methionine-dependent methyltransferase	S	Conserved Protein
RiCNE_06510	prolipoprotein diacylglyceryl transferase	lgt: prolipoprotein diacylglyceryl transferase;Prolipoprotein diacylglyceryl transferase	M	Transfers the N-acyl diglyceride group on what will become the N-terminal cysteine of membrane lipoproteins (By similarity)
RiCNE_06520	diguanylate cyclase	Organic solvent tolerance protein	M	involved in the assembly of LPS in the outer leaflet of the outer membrane. Determines N-hexane tolerance and is involved in outer membrane permeability. Essential for envelope biogenesis (By similarity)
RiCNE_06530	Chaperone SurA	SurA N-terminal domain	S	SurA N-terminal domain
RiCNE_06540	ribosomal RNA small subunit methyltransferase A	ksgA: ribosomal RNA small subunit methyltransferase A;Ribosomal RNA adenine dimethylase	J	Specifically dimethylates two adjacent adenosines (A1518 and A1519) in the loop of a conserved hairpin near the 3'-end of 16S rRNA in the 30S particle. May play a critical role in biogenesis of 30S subunits (By similarity)
RiCNE_06550	Heme exporter protein C	ccmC: heme exporter protein CcmC;Cytochrome C assembly protein	O	Heme exporter protein
RiCNE_06560	ferredoxin	4Fe-4S binding domain;Domain of unknown function (DUF3470)	C	Ferredoxin
RiCNE_06570	transposase	PD-(D/E)XK nuclease family transposase;T_den_put_tspse: conserved hypothetical protein	S	NA
RiCNE_06580	ATPase	AFG1-like ATPase	S	AFG1 family ATPase
RiCNE_06590	thymidylate kinase	DTMP_kinase: dTMP kinase;Thymidylate kinase	F	Phosphorylation of dTMP to form dTDP in both de novo and salvage pathways of dTTP synthesis (By similarity)
RiCNE_06600	ATPase AAA	AAA: ADP/ATP carrier protein family;TLC ATP/ADP transporter	C	Provides the rickettsial cell with host ATP in exchange for rickettsial ADP. This is an obligate exchange system. This energy acquiring activity is an important component of rickettsial parasitism
RiCNE_06610	molecular chaperone HscA		S	NA
RiCNE_06620	octaprenyl-diphosphate synthase	Polyprenyl synthetase	H	synthase
RiCNE_06630	hypothetical protein
RiCNE_06640	deoxyuridine 5'-triphosphate nucleotidohydrolase	dut: dUTP diphosphatase;dUTPase	F	This enzyme is involved in nucleotide metabolism it produces dUMP, the immediate precursor of thymidine nucleotides and it decreases the intracellular concentration of dUTP so that uracil cannot be incorporated into DNA (By similarity)
RiCNE_06650	competence protein TfoX	TfoX N-terminal domain	K	TfoX domain-containing protein
RiCNE_06660	hypothetical protein
RiCNE_06670	protoheme IX farnesyltransferase	cyoE_ctaB: protoheme IX farnesyltransferase;UbiA prenyltransferase family	O	Converts heme B (protoheme IX) to heme O by substitution of the vinyl group on carbon 2 of heme B porphyrin ring with a hydroxyethyl farnesyl side group (By similarity)
RiCNE_06680	PIN domain-containing protein	PIN domain	S	PilT protein
RiCNE_06690	hypothetical protein
RiCNE_06700	protein TolB	propeller_TolB: Tol-Pal system beta propeller repeat protein TolB;TolB amino-terminal domain;WD40-like Beta Propeller Repeat	U	Involved in the TonB-independent uptake of proteins (By similarity)
RiCNE_06720	cation:proton antiporter	Multiple resistance and pH regulation protein F (MrpF / PhaF)
RiCNE_06730	2-octaprenyl-6-methoxyphenyl hydroxylase	FAD binding domain;RPE2: rickettsial palindromic element RPE2 domain;Ubi-OHases: ubiquinone biosynthesis hydroxylase, UbiH/UbiF/VisC/COQ6 family	H	ubiquinone biosynthesis hydroxylase, ubiH ubiF VisC COQ6 family
RiCNE_06750	DNA (cytosine-5-)-methyltransferase	C-5 cytosine-specific DNA methylase;dcm: DNA (cytosine-5-)-methyltransferase	L	Cytosine-specific methyltransferase
RiCNE_06760	cytochrome c	Cytochrome C1 family	C	cytochrome c1
RiCNE_06770	cytochrome b	Cytochrome b/b6/petB;Cytochrome b(C-terminal)/b6/petD	C	Component of the ubiquinol-cytochrome c reductase complex (complex III or cytochrome b-c1 complex), which is a respiratory chain that generates an electrochemical potential coupled to ATP synthesis (By similarity)
RiCNE_06780	ubiquinol-cytochrome c reductase iron-sulfur subunit	Rieske [2Fe-2S] domain;Rieske_proteo: ubiquinol-cytochrome c reductase, iron-sulfur subunit;Ubiquitinol-cytochrome C reductase Fe-S subunit TAT signal	C	Component of the ubiquinol-cytochrome c reductase complex (complex III or cytochrome b-c1 complex), which is a respiratory chain that generates an electrochemical potential coupled to ATP synthesis (By similarity)
RiCNE_06790	hypothetical protein
RiCNE_06810	hypothetical protein	PD-(D/E)XK nuclease superfamily	S	AAA-ATPase
RiCNE_06820	hypothetical protein
RiCNE_06830	molecular chaperone DnaK	Hsp70 protein;prok_dnaK: chaperone protein DnaK	O	Acts as a chaperone (By similarity)
RiCNE_06840	molecular chaperone DnaJ	DnaJ_bact: chaperone protein DnaJ;DnaJ central domain;DnaJ C terminal domain;DnaJ domain	O	ATP binding to DnaK triggers the release of the substrate protein, thus completing the reaction cycle. Several rounds of ATP-dependent interactions between DnaJ, DnaK and GrpE are required for fully efficient folding. Also involved, together with DnaK and GrpE, in the DNA replication of plasmids through activation of initiation proteins (By similarity)
RiCNE_06850	hypothetical protein
RiCNE_06860	lipoprotein signal peptidase	lspA: signal peptidase II;Signal peptidase (SPase) II	M, U	This protein specifically catalyzes the removal of signal peptides from prolipoproteins (By similarity)
RiCNE_06870	hypothetical protein	Protein of unknown function (DUF3035)
RiCNE_06880	NADH-quinone oxidoreductase subunit D	NuoD: NADH dehydrogenase (quinone), D subunit;Respiratory-chain NADH dehydrogenase, 49 Kd subunit	C	NDH-1 shuttles electrons from NADH, via FMN and iron- sulfur (Fe-S) centers, to quinones in the respiratory chain. The immediate electron acceptor for the enzyme in this species is believed to be ubiquinone. Couples the redox reaction to proton translocation (for every two electrons transferred, four hydrogen ions are translocated across the cytoplasmic membrane), and thus conserves the redox ene…
RiCNE_06890	NADH-quinone oxidoreductase subunit E	nuoE_fam: NADH-quinone oxidoreductase, E subunit;Thioredoxin-like [2Fe-2S] ferredoxin	C	subunit e
RiCNE_06900	hypothetical protein	Phage derived protein Gp49-like (DUF891)	S	Toxin-antitoxin system, toxin component, RelE family
RiCNE_06910	transcriptional regulator
RiCNE_06920	transcriptional regulator
RiCNE_06930	hypothetical protein		S	NA
RiCNE_06940	D-alanyl-D-alanine carboxypeptidase	D-alanyl-D-alanine carboxypeptidase;Penicillin-binding protein 5, C-terminal domain;RPE1: rickettsial palindromic element RPE1 domain	M	carboxypeptidase
RiCNE_06950	hypothetical protein	Uncharacterized protein conserved in bacteria (DUF2312)	D	UPF0335 protein
RiCNE_06960	transporter	Major Facilitator Superfamily	G	Transporter
RiCNE_06970	adhesin
RiCNE_06980	hypothetical protein	PD-(D/E)XK nuclease superfamily	S	AAA-ATPase
RiCNE_06990	Glucose-6-phosphate isomerase		G	glucose-6-phosphate isomerase
RiCNE_07000	hypothetical protein
RiCNE_07010	outer membrane protein assembly factor BamA	OM_YaeT: outer membrane protein assembly complex, YaeT protein;Surface antigen;Surface antigen variable number repeat	M	Part of the outer membrane protein assembly complex, which is involved in assembly and insertion of beta-barrel proteins into the outer membrane
RiCNE_07020	zinc metalloprotease	PDZ domain (Also known as DHR or GLGF);Peptidase family M50;TIGR00054: RIP metalloprotease RseP	M	Membrane-associated zinc metalloprotease
RiCNE_07030	N utilization substance protein B	NusB family;nusB: transcription antitermination factor NusB	K	Involved in the transcription termination process (By similarity)
RiCNE_07040	23S rRNA methyltransferase	FtsJ-like methyltransferase	J	Specifically methylates the uridine in position 2552 of 23S rRNA at the 2'-O position of the ribose in the fully assembled 50S ribosomal subunit (By similarity)
RiCNE_07050	hypothetical protein
RiCNE_07060	ribonuclease E	Ribonuclease E/G family;RNaseEG: ribonuclease, Rne/Rng family	J	Ribonuclease E
RiCNE_07070	hypothetical protein		S	Pfam:DUF2159
RiCNE_07080	DNA polymerase III subunit delta	DNA polymerase III, delta subunit;holA: DNA polymerase III, delta subunit	L	DNA polymerase III subunit delta'
RiCNE_07090	phenylalanine--tRNA ligase subunit alpha	Aminoacyl tRNA synthetase class II, N-terminal domain;pheS: phenylalanine--tRNA ligase, alpha subunit;tRNA synthetases class II core domain (F)	J	phenylalanyl-tRNA synthetase (alpha subunit)
RiCNE_07100	phenylalanine--tRNA ligase subunit beta	B3/4 domain;Ferredoxin-fold anticodon binding domain;pheT_bact: phenylalanine--tRNA ligase, beta subunit;Putative tRNA binding domain;tRNA synthetase B5 domain	J	phenylalanyl-tRNA synthetase (beta subunit)
RiCNE_07110	hypothetical protein
RiCNE_07120	hypothetical protein
RiCNE_07130	alanine acetyltransferase	Acetyltransferase (GNAT) domain	J	-acetyltransferase
RiCNE_07140	7-cyano-7-deazaguanine synthase	Queuosine biosynthesis protein QueC;TIGR00364: queuosine biosynthesis protein QueC	S	Catalyzes the ATP-dependent conversion of 7-carboxy-7- deazaguanine (CDG) to 7-cyano-7-deazaguanine (preQ(0)) (By similarity)
RiCNE_07150	excinuclease ABC subunit A	ABC transporter;uvra: excinuclease ABC subunit A	L	The UvrABC repair system catalyzes the recognition and processing of DNA lesions. UvrA is an ATPase and a DNA-binding protein. A damage recognition complex composed of 2 UvrA and 2 UvrB subunits scans DNA for abnormalities. When the presence of a lesion has been verified by UvrB, the UvrA molecules dissociate (By similarity)
RiCNE_07160	single-stranded DNA-binding protein	Single-strand binding protein family;ssb: single-stranded DNA-binding protein	L	single-stranded DNA-binding protein
RiCNE_07170	peptidase	Serine hydrolase (FSH1)	S	NA
RiCNE_07180	hypothetical protein
RiCNE_07190	ProQ activator of osmoprotectant transporter prop	ProQ/FINO family
RiCNE_07200	hypothetical protein
RiCNE_07210	chromosome partitioning protein	CobQ/CobB/MinD/ParA nucleotide binding domain	D	Cobyrinic acid ac-diamide synthase
RiCNE_07220	conjugative transfer protein	Conjugal transfer protein TraD	S	Conjugative transfer protein
RiCNE_07230	conjugal transfer protein TraA	AAA domain;MobA/MobL family;Toprim domain	L	mobA MobL family protein
RiCNE_07240	recombinase	HTH domain;Resolvase, N terminal domain	L	Resolvase
RiCNE_07250	hypothetical protein
RiCNE_07260	transposase	Putative transposase, YhgA-like;T_den_put_tspse: conserved hypothetical protein	S	Transposase
RiCNE_07270	BolA family transcriptional regulator	BolA-like protein	T	bola protein homolog
RiCNE_07280	hypothetical protein
RiCNE_07290	hypothetical protein
RiCNE_07300	transposase
RiCNE_07310	zinc-finger domain-containing protein	Zinc-finger domain
RiCNE_07320	DNA mismatch repair protein MutL	DNA mismatch repair protein, C-terminal domain;Histidine kinase-, DNA gyrase B-, and HSP90-like ATPase;MutL C terminal dimerisation domain;mutl: DNA mismatch repair protein MutL	L	This protein is involved in the repair of mismatches in DNA. It is required for dam-dependent methyl-directed DNA mismatch repair. May act as a molecular matchmaker , a protein that promotes the formation of a stable complex between two or more DNA-binding proteins in an ATP-dependent manner without itself being part of a final effector complex (By similarity)
RiCNE_07330	5-aminolevulinate synthase	5aminolev_synth: 5-aminolevulinic acid synthase;Aminotransferase class I and II	H	5-aminolevulinate synthase
RiCNE_07340	succinate dehydrogenase iron-sulfur subunit	2Fe-2S iron-sulfur cluster binding domain;4Fe-4S dicluster domain;dhsB: succinate dehydrogenase and fumarate reductase iron-sulfur protein	C	succinate dehydrogenase
RiCNE_07350	ATP-dependent zinc metalloprotease FtsH	ATPase family associated with various cellular activities (AAA);FtsH Extracellular;FtsH_fam: ATP-dependent metallopeptidase HflB;Peptidase family M41	O	Acts as a processive, ATP-dependent zinc metallopeptidase for both cytoplasmic and membrane proteins. Plays a role in the quality control of integral membrane proteins (By similarity)
RiCNE_07360	tRNA(Ile)-lysidine synthetase	lysidine_TilS_N: tRNA(Ile)-lysidine synthetase;PP-loop family	D	Ligates lysine onto the cytidine present at position 34 of the AUA codon-specific tRNA(Ile) that contains the anticodon CAU, in an ATP-dependent manner. Cytidine is converted to lysidine, thus changing the amino acid specificity of the tRNA from methionine to isoleucine (By similarity)
RiCNE_07370	hypothetical protein
RiCNE_07380	isoprenyl transferase	Putative undecaprenyl diphosphate synthase;uppS: di-trans,poly-cis-decaprenylcistransferase	I	Catalyzes the condensation of isopentenyl diphosphate (IPP) with allylic pyrophosphates generating different type of terpenoids (By similarity)
RiCNE_07390	phosphatidate cytidylyltransferase	Cytidylyltransferase family	I	Phosphatidate cytidylyltransferase
RiCNE_07400	hypothetical protein	Septum formation initiator	D	septum formation initiator
RiCNE_07410	3'-5' exonuclease	3'-5' exonuclease	J	3-5 exonuclease
RiCNE_07420	ATP-dependent DNA helicase RecG	DEAD/DEAH box helicase;Helicase conserved C-terminal domain;RecG wedge domain;RPE1: rickettsial palindromic element RPE1 domain	L	ATP-dependent DNA helicase (RecG)
RiCNE_07430	hypothetical protein
RiCNE_07440	MFS transporter	Major Facilitator Superfamily	G	proline betaine transporter
RiCNE_07450	guanosine polyphosphate pyrophosphohydrolase	HD domain	K, T	spoT-like ppGpp hydrolase
RiCNE_07460	hypothetical protein
RiCNE_07470	hypothetical protein
RiCNE_07480	hypothetical protein
RiCNE_07490	hypothetical protein
RiCNE_07500	hypothetical protein		L	DNA helicase
RiCNE_07510	ATPase AAA	AAA domain	L	Inherit from COG: Helicase
RiCNE_07520	leucine--tRNA ligase	Anticodon-binding domain of tRNA;Leucyl-tRNA synthetase, Domain 2;leuS_bact: leucine--tRNA ligase;tRNA synthetases class I (I, L, M and V)	J	Leucyl-tRNA synthetase
RiCNE_07530	hypothetical protein	Domain of unknown function (DUF3576)	S	Domain of unknown function (DUF3576)
RiCNE_07540	hypothetical protein	PemK-like, MazF-like toxin of type II toxin-antitoxin system	S	PemK-like protein
RiCNE_07550	hypothetical protein	lp_hng_hel_AbrB: transcriptional regulator, AbrB family;prlF antitoxin for toxin YhaV_toxin	K	transcriptional regulator, abrb
RiCNE_07560	hypothetical protein
RiCNE_07580	permease	Predicted permease YjgP/YjgQ family	S	permease YjgP YjgQ family protein
RiCNE_07590	rod shape-determining protein	mreB: cell shape determining protein, MreB/Mrl family;MreB/Mbl protein	D	Rod shape-determining protein mreb
RiCNE_07600	rod shape-determining protein MreC	mreC: rod shape-determining protein MreC;rod shape-determining protein MreC	M	Involved in formation and maintenance of cell shape (By similarity)
RiCNE_07610	radical SAM protein	4Fe-4S single cluster domain;Radical SAM superfamily	H	Catalyzes the conversion of 6-carboxy-5,6,7,8- tetrahydropterin (CPH4) to 7-carboxy-7-deazaguanine (CDG) (By similarity)
RiCNE_07620	hypothetical protein
RiCNE_07630	acyl-CoA desaturase	Fatty acid desaturase	I	desaturase
RiCNE_07640	exodeoxyribonuclease 7 small subunit	Exonuclease VII small subunit;xseB: exodeoxyribonuclease VII, small subunit	L	Bidirectionally degrades single-stranded DNA into large acid-insoluble oligonucleotides, which are then degraded further into small acid-soluble oligonucleotides (By similarity)
RiCNE_07650	KpsF/GutQ family sugar isomerase	CBS domain;kpsF: sugar isomerase, KpsF/GutQ family;SIS domain	M	Arabinose 5-phosphate isomerase
RiCNE_07660	LPS export ABC transporter periplasmic protein LptC	Lipopolysaccharide-assembly, LptC-related	S	Pfam:DUF1239
RiCNE_07670	GTPase Era	OstA-like protein
RiCNE_07680	ABC transporter ATP-binding protein	ABC transporter;LPS_export_lptB: LPS export ABC transporter ATP-binding protein	S	ABC transporter
RiCNE_07690	membrane protein	NfeD-like C-terminal, partner-binding	S	NfeD-like C-terminal, partner-binding
RiCNE_07700	hypothetical protein		S	NA
RiCNE_07710	exodeoxyribonuclease VII large subunit	Exonuclease VII, large subunit;OB-fold nucleic acid binding domain;xseA: exodeoxyribonuclease VII, large subunit	L	Bidirectionally degrades single-stranded DNA into large acid-insoluble oligonucleotides, which are then degraded further into small acid-soluble oligonucleotides (By similarity)
RiCNE_07720	hypothetical protein	Bacterial extracellular solute-binding proteins, family 3	S	Bacterial extracellular solute-binding proteins, family 3
RiCNE_07730	MFS transporter		P	proline betaine transporter
RiCNE_07740	beta-hexosaminidase
RiCNE_07750	septum formation inhibitor Maf	Maf-like protein;maf: septum formation protein Maf	D	MAF-like protein
RiCNE_07760	translation initiation factor IF-1	infA: translation initiation factor IF-1;Translation initiation factor 1A / IF-1	J	however, it seems to stimulate more or less all the activities of the other two initiation factors, IF-2 and IF-3 (By similarity)
RiCNE_07780	rod shape-determining protein RodA	Cell cycle protein;rodA_shape: rod shape-determining protein RodA	M	Rod shape-determining protein
RiCNE_07790	cysteine--tRNA ligase	cysS: cysteine--tRNA ligase;tRNA synthetases class I (C) catalytic domain	J	cysteinyl-tRNA synthetase
RiCNE_07800	hypothetical protein
RiCNE_07810	endoribonuclease YbeY	TIGR00043: rRNA maturation RNase YbeY;Uncharacterized protein family UPF0054	F	Single strand-specific metallo-endoribonuclease involved in late-stage 70S ribosome quality control and in maturation of the 3' terminus of the 16S rRNA (By similarity)
RiCNE_07820	hemolysin C	CBS domain;Transporter associated domain	P	(CBS) domain
RiCNE_07830	ABC-F family ATPase	ABC transporter	S	ABC transporter
RiCNE_07840	hypothetical protein	Acid Phosphatase
RiCNE_07850	transposase
RiCNE_07860	hypothetical protein
RiCNE_07870	SPOR domain-containing protein	Sporulation related domain	S	Sporulation related domain
RiCNE_07880	arginine--tRNA ligase	Arginyl tRNA synthetase N terminal domain;argS: arginine--tRNA ligase;DALR anticodon binding domain;tRNA synthetases class I (R)	J	arginyl-trna synthetase
RiCNE_07890	deoxyguanosinetriphosphate triphosphohydrolase	dGTP_triPase: putative dGTPase;HD domain;Phosphohydrolase-associated domain	F	deoxyguanosinetriphosphate triphosphohydrolase-like protein
RiCNE_07900	iron-sulfur cluster assembly accessory protein	Iron-sulphur cluster biosynthesis;TIGR00049: iron-sulfur cluster assembly accessory protein	O	iron--sulfur cluster insertion protein erpA
RiCNE_07910	hypothetical protein
RiCNE_07920	hypothetical protein
RiCNE_07930	transposase	Transposase DDE domain	L	Transposase
RiCNE_07940	hypothetical protein
RiCNE_07950	UMP kinase	Amino acid kinase family;pyrH_bact: UMP kinase	F	Catalyzes the reversible phosphorylation of UMP to UDP (By similarity)
RiCNE_07960	ribosome recycling factor	frr: ribosome recycling factor;Ribosome recycling factor	J	Responsible for the release of ribosomes from messenger RNA at the termination of protein biosynthesis. May increase the efficiency of translation by recycling ribosomes from one round of translation to another (By similarity)
RiCNE_07970	hypothetical protein
RiCNE_07980	hypothetical protein
RiCNE_07990	mechanosensitive ion channel protein	Mechanosensitive ion channel	M	Mechanosensitive ion channel
RiCNE_08000	erythrocyte adducin subunit alpha	Class II Aldolase and Adducin N-terminal domain	G	class II Aldolase
RiCNE_08010	hypothetical protein	PD-(D/E)XK nuclease superfamily;Predicted AAA-ATPase	S	AAA-ATPase
RiCNE_08020	Obg family GTPase CgtA	50S ribosome-binding GTPase;GTP1/OBG;Obg_CgtA: Obg family GTPase CgtA;small_GTP: small GTP-binding protein domain	C	An essential GTPase which binds GTP, GDP and possibly (p)ppGpp with moderate affinity, with high nucleotide exchange rates and a fairly low GTP hydrolysis rate (By similarity). It may play a role in control of the cell cycle, stress response, ribosome biogenesis and in those bacteria that undergo differentiation, in morphogenesis control
RiCNE_08030	exodeoxyribonuclease III	Endonuclease/Exonuclease/phosphatase family;exoDNase_III: exodeoxyribonuclease III;xth: exodeoxyribonuclease III (xth)	L	Exodeoxyribonuclease III
RiCNE_08040	multidrug resistance protein	ABC transporter;ABC transporter transmembrane region	V	ABC transporter
RiCNE_08050	DNA (cytosine-5-)-methyltransferase	C-5 cytosine-specific DNA methylase;dcm: DNA (cytosine-5-)-methyltransferase	L	cytosine-specific methyltransferase
RiCNE_08060	elongation factor Ts	Elongation factor TS;tsf: translation elongation factor Ts	J	Associates with the EF-Tu.GDP complex and induces the exchange of GDP to GTP. It remains bound to the aminoacyl-tRNA.EF- Tu.GTP complex up to the GTP hydrolysis stage on the ribosome (By similarity)
RiCNE_08070	30S ribosomal protein S2	Ribosomal protein S2;rpsB_bact: ribosomal protein uS2	J	30S ribosomal protein S2
RiCNE_08080	tRNA-dihydrouridine synthase	Dihydrouridine synthase (Dus);nifR3_yhdG: putative TIM-barrel protein, nifR3 family	J	Catalyzes the synthesis of dihydrouridine, a modified base found in the D-loop of most tRNAs (By similarity)
RiCNE_08100	ribosome association toxin RatA	RPE2: rickettsial palindromic element RPE2 domain
RiCNE_08110	DNA methyltransferase	D12 class N6 adenine-specific DNA methyltransferase;dam: DNA adenine methylase	L	Dna adenine methylase
RiCNE_08120	hypothetical protein
RiCNE_08130	energy-dependent translational throttle protein EttA	ABC_ABC_ChvD: ATP-binding cassette protein, ChvD family;ABC transporter	S	abc transporter atp-binding protein
RiCNE_08140	hypothetical protein	Protein of unknown function (DUF2672)
RiCNE_08150	aminodeoxychorismate lyase	TIGR00247: conserved hypothetical protein, YceG family;YceG-like family	F	aminodeoxychorismate lyase
RiCNE_08160	iron donor protein CyaY	FeS_CyaY: iron donor protein CyaY;Frataxin-like domain	P	frataxin-like protein
RiCNE_08170	ribonuclease D	Uncharacterised ACR, YagE family COG1723	S	Uncharacterised ACR, YagE family COG1723
RiCNE_08180	aminomethyltransferase	Aminomethyltransferase folate-binding domain;Glycine cleavage T-protein C-terminal barrel domain;ygfZ_signature: folate-binding protein YgfZ	S	Glycine cleavage
RiCNE_08190	hypothetical protein	Protein of unknown function (DUF1016)	S	Conserved Protein
RiCNE_08200	Chloramphenicol 3-O phosphotransferase	Chloramphenicol phosphotransferase-like protein	V	chloramphenicol
RiCNE_08210	transcription elongation factor GreA	greA: transcription elongation factor GreA;Transcription elongation factor, GreA/GreB, C-term;Transcription elongation factor, N-terminal	K	Necessary for efficient RNA polymerase transcription elongation past template-encoded arresting sites. The arresting sites in DNA have the property of trapping a certain fraction of elongating RNA polymerases that pass through, resulting in locked ternary complexes. Cleavage of the nascent transcript by cleavage factors such as GreA or GreB allows the resumption of elongation from the new 3'termi…
RiCNE_08220	hypothetical protein		I	Cytidylyltransferase family
RiCNE_08230	DNA primase	CHC2 zinc finger;dnaG: DNA primase;DNA primase catalytic core, N-terminal domain;Toprim domain	L	DNA primase is the polymerase that synthesizes small RNA primers for the Okazaki fragments on both template strands at replication forks during chromosomal DNA synthesis (By similarity)
RiCNE_08240	RNA polymerase sigma factor RpoD	RpoD_Cterm: RNA polymerase sigma factor RpoD;sigma70-ECF: RNA polymerase sigma factor, sigma-70 family;Sigma-70 factor, region 1.1;Sigma-70 factor, region 1.2;Sigma-70, non-essential region;Sigma-70 region 2;Sigma-70 region 3;Sigma-70, region 4	K	Sigma factors are initiation factors that promote the attachment of RNA polymerase to specific initiation sites and are then released (By similarity)
RiCNE_08250	transcriptional regulator	Cro/C1-type HTH DNA-binding domain
RiCNE_08260	enoyl-ACP reductase	Enoyl-(Acyl carrier protein) reductase	I	Enoyl- acyl-carrier-protein reductase NADH
RiCNE_08270	apolipoprotein N-acyltransferase	Carbon-nitrogen hydrolase;lnt: apolipoprotein N-acyltransferase	M	Transfers the fatty acyl group on membrane lipoproteins (By similarity)
RiCNE_08280	transposase	PD-(D/E)XK nuclease family transposase;T_den_put_tspse: conserved hypothetical protein	S	NA
RiCNE_08290	methyltransferase RP459	Methyltransferase domain	Q	Converts the free carboxyl group of a malonyl-thioester to its methyl ester by transfer of a methyl group from S-adenosyl- L-methionine (SAM). It allows to synthesize pimeloyl-ACP via the fatty acid synthetic pathway (By similarity)
RiCNE_08300	lytic transglycosylase	Transglycosylase SLT domain	M	Lytic transglycosylase catalytic
RiCNE_08310	prevent-host-death family protein	Antitoxin Phd_YefM, type II toxin-antitoxin system;phd_fam: prevent-host-death family protein	D	prevent-host-death family
RiCNE_08320	hypothetical protein
RiCNE_08330	invasion-associated locus B family protein	Invasion associated locus B (IalB) protein
RiCNE_08340	D-alanyl-D-alanine dipeptidase	D-ala-D-ala dipeptidase	M	dipeptidase
RiCNE_08350	3-oxoacyl-ACP reductase	Enoyl-(Acyl carrier protein) reductase	S	short-chain dehydrogenase reductase
RiCNE_08370	UDP-3-O-(3-hydroxymyristoyl)glucosamine N-acyltransferase	Bacterial transferase hexapeptide (six repeats);Hexapeptide repeat of succinyl-transferase;lipid_A_lpxD: UDP-3-O-[3-hydroxymyristoyl] glucosamine N-acyltransferase LpxD;UDP-3-O-[3-hydroxymyristoyl] glucosamine N-acyltransferase, LpxD	M	Catalyzes the N-acylation of UDP-3-O-acylglucosamine using 3-hydroxyacyl-ACP as the acyl donor. Is involved in the biosynthesis of lipid A, a phosphorylated glycolipid that anchors the lipopolysaccharide to the outer membrane of the cell (By similarity)
RiCNE_08380	beta-hydroxyacyl-ACP dehydratase	FabA-like domain;fabZ: beta-hydroxyacyl-(acyl-carrier-protein) dehydratase FabZ	I	Involved in unsaturated fatty acids biosynthesis. Catalyzes the dehydration of short chain beta-hydroxyacyl-ACPs and long chain saturated and unsaturated beta-hydroxyacyl-ACPs (By similarity)
RiCNE_08390	acyl-[acyl-carrier-protein]--UDP-N- acetylglucosamine O-acyltransferase	Bacterial transferase hexapeptide (six repeats);lipid_A_lpxA: acyl-[acyl-carrier-protein]-UDP-N-acetylglucosamine O-acyltransferase;Udp N-acetylglucosamine O-acyltransferase; Domain 2	M	Involved in the biosynthesis of lipid A, a phosphorylated glycolipid that anchors the lipopolysaccharide to the outer membrane of the cell (By similarity)
RiCNE_08400	hypothetical protein	Protein of unknown function (DUF1009)	S	Protein of unknown function (DUF1009)
RiCNE_08410	dephospho-CoA kinase	Dephospho-CoA kinase;TIGR00152: dephospho-CoA kinase	H	Catalyzes the phosphorylation of the 3'-hydroxyl group of dephosphocoenzyme A to form coenzyme A (By similarity)
RiCNE_08420	DNA polymerase III subunit epsilon	dnaq: exonuclease, DNA polymerase III, epsilon subunit family;dnaQ_proteo: DNA polymerase III, epsilon subunit;Exonuclease	L	dna polymerase iii epsilon subunit
RiCNE_08430	MFS transporter	Major Facilitator Superfamily	G	proline betaine transporter
RiCNE_08440	peptidase	PBP_1a_fam: penicillin-binding protein, 1A family;Penicillin-binding protein OB-like domain;Penicillin binding protein transpeptidase domain;Transglycosylase	M	penicillin-binding protein 1A
RiCNE_08450	lipid-A-disaccharide synthase	Lipid-A-disaccharide synthetase;lpxB: lipid-A-disaccharide synthase	M	Condensation of UDP-2,3-diacylglucosamine and 2,3- diacylglucosamine-1-phosphate to form lipid A disaccharide, a precursor of lipid A, a phosphorylated glycolipid that anchors the lipopolysaccharide to the outer membrane of the cell (By similarity)
RiCNE_08460	membrane protein	Sulfatase	S	Phosphoethanolamine transferase
RiCNE_08470	membrane protein	Domain of unknown function (DUF1705);Sulfatase	S	Phosphoethanolamine transferase
RiCNE_08480	crossover junction endodeoxyribonuclease RuvA	Holliday junction resolvase;RNAse_H_YqgF: putative transcription antitermination factor YqgF	L	Could be a nuclease that resolves Holliday junction intermediates in genetic recombination (By similarity)
RiCNE_08490	aspartate kinase	Amino acid kinase family;asp_kinases: aspartate kinase	E	Aspartokinase
RiCNE_08500	30S ribosomal protein S21	Ribosomal protein S21;S21p: ribosomal protein bS21	J	30S ribosomal protein S21
RiCNE_08510	ubiquinone biosynthesis protein	COQ9;diverge_rpsU: rpsU-divergently transcribed protein	S	rpsU-divergently transcribed protein
RiCNE_08520	isoleucine--tRNA ligase	Anticodon-binding domain of tRNA;ileS: isoleucine--tRNA ligase;tRNA synthetases class I (I, L, M and V)	J	amino acids such as valine, to avoid such errors it has two additional distinct tRNA(Ile)-dependent editing activities. One activity is designated as 'pretransfer' editing and involves the hydrolysis of activated Val-AMP. The other activity is designated 'posttransfer' editing and involves deacylation of mischarged Val-tRNA(Ile) (By similarity)
RiCNE_08540	hypothetical protein
RiCNE_08550	hypothetical protein	Eco47II restriction endonuclease	V	Type II site-specific deoxyribonuclease
RiCNE_08560	hypothetical protein	Eco47II restriction endonuclease	V	Type II site-specific deoxyribonuclease
RiCNE_08570	DNA (cytosine-5-)-methyltransferase	C-5 cytosine-specific DNA methylase;dcm: DNA (cytosine-5-)-methyltransferase;MerR HTH family regulatory protein	L	cytosine-specific methyltransferase
RiCNE_08580	virB8 family protein	VirB8 protein	U	virB8 protein
RiCNE_08590	P-type conjugative transfer protein VirB9	Conjugal transfer protein;VirB9: P-type conjugative transfer protein VirB9	U	transfer protein
RiCNE_08600	NADH-quinone oxidoreductase subunit A	NADH-ubiquinone/plastoquinone oxidoreductase, chain 3	C	NDH-1 shuttles electrons from NADH, via FMN and iron- sulfur (Fe-S) centers, to quinones in the respiratory chain
RiCNE_08610	NADH-quinone oxidoreductase subunit B	NADH ubiquinone oxidoreductase, 20 Kd subunit;nuoB_fam: NADH-quinone oxidoreductase, B subunit	C	NDH-1 shuttles electrons from NADH, via FMN and iron- sulfur (Fe-S) centers, to quinones in the respiratory chain. The immediate electron acceptor for the enzyme in this species is believed to be ubiquinone. Couples the redox reaction to proton translocation (for every two electrons transferred, four hydrogen ions are translocated across the cytoplasmic membrane), and thus conserves the redox ene…
RiCNE_08620	NADH-quinone oxidoreductase subunit C	NuoC_fam: NADH (or F420H2) dehydrogenase, subunit C;Respiratory-chain NADH dehydrogenase, 30 Kd subunit	C	NDH-1 shuttles electrons from NADH, via FMN and iron- sulfur (Fe-S) centers, to quinones in the respiratory chain
RiCNE_08630	transcriptional regulator	lp_hng_hel_AbrB: transcriptional regulator, AbrB family
RiCNE_08640	DNA-binding protein	PIN domain	S	PilT protein
RiCNE_08650	SAM-dependent methyltransferase	Conserved hypothetical protein 95;TIGR00095: 16S rRNA (guanine(966)-N(2))-methyltransferase RsmD	L	methyltransferase
RiCNE_08660	RNA pseudouridine synthase	RNA pseudouridylate synthase;S4 domain;TIGR00093: pseudouridine synthase	J	Pseudouridine synthase
RiCNE_08670	Bcr/CflA family multidrug efflux MFS transporter
RiCNE_08680	ATPase AAA	AAA: ADP/ATP carrier protein family;TLC ATP/ADP transporter	C	carrier protein
RiCNE_08690	hypothetical protein
RiCNE_08700	GTP-binding protein	Elongation factor G C-terminus;Elongation factor Tu domain 2;Elongation factor Tu GTP binding domain;small_GTP: small GTP-binding protein domain;TypA_BipA: GTP-binding protein TypA/BipA	T	gtp-binding protein typa
RiCNE_08710	hypothetical protein
RiCNE_08720	integration host factor
RiCNE_08730	hypothetical protein	MerR HTH family regulatory protein
RiCNE_08740	hypothetical protein
RiCNE_08750	RNA polymerase-binding protein DksA	dksA: RNA polymerase-binding protein DksA;Prokaryotic dksA/traR C4-type zinc finger	T	Transcription factor that acts by binding directly to the RNA polymerase (RNAP). Required for negative regulation of rRNA expression and positive regulation of several amino acid biosynthesis promoters
RiCNE_08760	tyrosine recombinase XerC	Phage integrase family;Phage integrase, N-terminal SAM-like domain	L	Site-specific tyrosine recombinase, which acts by catalyzing the cutting and rejoining of the recombining DNA molecules. The XerC-XerD complex is essential to convert dimers of the bacterial chromosome into monomers to permit their segregation at cell division. It also contributes to the segregational stability of plasmids (By similarity)
RiCNE_08770	tRNA uridine(34) 5-carboxymethylaminomethyl synthesis GTPase MnmE	50S ribosome-binding GTPase;GTP-binding protein TrmE N-terminus;MnmE helical domain;mnmE_trmE_thdF: tRNA modification GTPase TrmE;small_GTP: small GTP-binding protein domain	S	Exhibits a very high intrinsic GTPase hydrolysis rate. Involved in the addition of a carboxymethylaminomethyl (cmnm) group at the wobble position (U34) of certain tRNAs, forming tRNA- cmnm(5)s(2)U34 (By similarity)
RiCNE_08780	hypothetical protein
RiCNE_08790	membrane protein	Outer membrane efflux protein	U	type I secretion outer membrane protein, TolC
RiCNE_08800	hypothetical protein	Protein of unknown function (DUF2497)	S	Protein of unknown function (DUF2497)
RiCNE_08810	hypothetical protein
RiCNE_08820	succinyl-CoA ligase subunit alpha	CoA binding domain;CoA-ligase;sucCoAalpha: succinate-CoA ligase, alpha subunit	C	Succinyl-CoA ligase ADP-forming subunit alpha
RiCNE_08830	transposase
RiCNE_08840	transposase	Putative transposase, YhgA-like;RPE2: rickettsial palindromic element RPE2 domain;T_den_put_tspse: conserved hypothetical protein	S	Transposase
RiCNE_08850	malate--CoA ligase subunit beta	ATP-grasp domain;CoA-ligase;sucCoAbeta: succinate-CoA ligase, beta subunit	C	Succinyl-CoA synthetase subunit beta
RiCNE_08860	UDP-galactopyranose mutase	NAD(P)-binding Rossmann-like domain;UDP-galactopyranose mutase;UDP-GALP_mutase: UDP-galactopyranose mutase	M	udp-galactopyranose mutase
RiCNE_08870	glycosyl transferase	Glycosyl transferase family 2;Glycosyl transferases group 1	M	NA
RiCNE_08880	N-acetylmuramoyl-L-alanine amidase	N-acetylmuramoyl-L-alanine amidase	M	N-Acetylmuramoyl-L-alanine amidase
RiCNE_08890	transcriptional regulator	Helix-turn-helix	K	Transcriptional regulator
RiCNE_08900	transposase	Transposase	L	Transposase
RiCNE_08910	hypothetical protein
RiCNE_08920	glycosyl transferase family 1	Glycosyl transferase 4-like;Glycosyl transferases group 1	M	Glycosyl transferase (Group 1
RiCNE_08930	dTDP-glucose 4,6-dehydratase	NAD dependent epimerase/dehydratase family	M	Nad-dependent epimerase dehydratase
RiCNE_08940	methyltransferase RP459	Glycosyl transferases group 1;RPE1: rickettsial palindromic element RPE1 domain	M	Glycosyl transferase (Group 1
RiCNE_08950	ribonuclease BN	Virulence factor BrkB;yihY_not_rbn: YihY family inner membrane protein	S	ribonuclease BN
RiCNE_08960	hypothetical protein
RiCNE_08970	hypothetical protein
RiCNE_08980	cell division protein FtsK	4TM region of DNA translocase FtsK/SpoIIIE;Ftsk gamma domain;FtsK/SpoIIIE family	D	cell division protein FtsK
RiCNE_08990	cell division protein ZapA	Cell division protein ZapA
RiCNE_09000	hypothetical protein
RiCNE_09010	transcriptional regulator	Helix-turn-helix domain	S	Transcriptional regulator
RiCNE_09020	glutamate dehydrogenase	Bacterial NAD-glutamate dehydrogenase;RPE1: rickettsial palindromic element RPE1 domain;RPE2: rickettsial palindromic element RPE2 domain	E	Dehydrogenase
RiCNE_09030	thiol:disulfide interchange protein	Thioredoxin	O	DSBA oxidoreductase
RiCNE_09040	acylglycerophosphoethanolamine acyltransferase	Acyltransferase;AMP-binding enzyme;Major Facilitator Superfamily;RPE2: rickettsial palindromic element RPE2 domain	I	acylglycerophosphoethanolamine acyltransferase
RiCNE_09050	transcriptional regulator	antidote_HigA: addiction module antidote protein, HigA family;Helix-turn-helix	S	plasmid maintenance system antidote protein, xre family
RiCNE_09060	excinuclease ABC subunit B	Helicase conserved C-terminal domain;Type III restriction enzyme, res subunit;Ultra-violet resistance protein B;uvrb: excinuclease ABC subunit B;UvrB/uvrC motif	L	damaged site, the DNA wraps around one UvrB monomer. DNA wrap is dependent on ATP binding by UvrB and probably causes local melting of the DNA helix, facilitating insertion of UvrB beta-hairpin between the DNA strands. Then UvrB probes one DNA strand for the presence of a lesion. If a lesion is found the UvrA subunits dissociate and the UvrB-DNA preincision complex is formed. This complex is subs…
RiCNE_09070	glutaredoxin	Glutaredoxin;GRX_bact: glutaredoxin 3	O	glutaredoxin 3
RiCNE_09080	restriction endonuclease subunit M	N-6 DNA Methylase;Type I restriction enzyme R protein N terminus (HSDR_N)	V	type I restriction-modification
RiCNE_09090	hypothetical protein	clan_AA_DTGA: clan AA aspartic protease, TIGR02281 family;gag-polyprotein putative aspartyl protease	S	Aspartyl protease
RiCNE_09100	ABC transporter ATP-binding protein	ABC transporter	E	(ABC) transporter
RiCNE_09110	MBL fold metallo-hydrolase	Beta-lactamase superfamily domain	S	Beta-lactamase domain protein
RiCNE_09120	phosphoesterase	PAP2 superfamily	I	acidPPc
RiCNE_09130	transposase
RiCNE_09140	glutaredoxin	Glutaredoxin;TIGR00365: monothiol glutaredoxin, Grx4 family	O	Glutaredoxin
RiCNE_09150	endonuclease III	Helix-hairpin-helix motif;HhH-GPD superfamily base excision DNA repair protein;nth: endonuclease III	L	endonuclease III
RiCNE_09170	hypothetical protein		G	phosphoglycerate mutase family protein
RiCNE_09180	DNA polymerase III subunit delta'	DNA polymerase III, delta subunit	L	dna polymerase iii
RiCNE_09190	hypothetical protein	Phosphotransferase enzyme family	S	Aminoglycoside phosphotransferase
RiCNE_09200	hypothetical protein	Hemerythrin HHE cation binding domain
RiCNE_09210	DNA-binding protein	Bacterial DNA-binding protein	L	DNA-binding protein
RiCNE_09220	hypothetical protein		S	NA
RiCNE_09230	hypothetical protein
RiCNE_09240	hypothetical protein
RiCNE_09250	hypothetical protein
RiCNE_09260	glycosyl transferase		M	Glycosyl transferase, family 2
RiCNE_09270	hypothetical protein
RiCNE_09280	hypothetical protein
RiCNE_09290	cell surface antigen (sca3)	autotrans_barl: outer membrane autotransporter barrel domain;Autotransporter beta-domain	M	outer membrane protein B
RiCNE_09300	hypothetical protein
RiCNE_09310	molecular chaperone GroEL	GroEL: chaperonin GroL;TCP-1/cpn60 chaperonin family	O	Prevents misfolding and promotes the refolding and proper assembly of unfolded polypeptides generated under stress conditions (By similarity)
RiCNE_09320	molecular chaperone GroES	Chaperonin 10 Kd subunit	O	Binds to Cpn60 in the presence of Mg-ATP and suppresses the ATPase activity of the latter (By similarity)
RiCNE_09330	ribose-5-phosphate isomerase	Ribose/Galactose Isomerase;rpiB_lacA_lacB: sugar-phosphate isomerase, RpiB/LacA/LacB family;rpiB: ribose 5-phosphate isomerase B	G	isomerase
RiCNE_09340	membrane protein	LysM domain;Peptidase family M23	M	(LipO)protein
RiCNE_09350	hypothetical protein	Protein of unknown function (DUF2748)	S	Protein of unknown function (DUF2748)
RiCNE_09360	octanoyltransferase	Biotin/lipoate A/B protein ligase family;lipB: lipoyl(octanoyl) transferase	H	Catalyzes the transfer of endogenously produced octanoic acid from octanoyl-acyl-carrier-protein onto the lipoyl domains of lipoate-dependent enzymes. Lipoyl-ACP can also act as a substrate although octanoyl-ACP is likely to be the physiological substrate (By similarity)
RiCNE_09370	S-adenosylmethionine synthase	metK: methionine adenosyltransferase;S-adenosylmethionine synthetase, central domain;S-adenosylmethionine synthetase, C-terminal domain;S-adenosylmethionine synthetase, N-terminal domain	H	Catalyzes the formation of S-adenosylmethionine from methionine and ATP
RiCNE_09380	3-oxoacyl-ACP synthase III	3-Oxoacyl-[acyl-carrier-protein (ACP)] synthase III;3-Oxoacyl-[acyl-carrier-protein (ACP)] synthase III C terminal;fabH: 3-oxoacyl-[acyl-carrier-protein] synthase III	I	Catalyzes the condensation reaction of fatty acid synthesis by the addition to an acyl acceptor of two carbons from malonyl-ACP. Catalyzes the first condensation reaction which initiates fatty acid synthesis and may therefore play a role in governing the total rate of fatty acid production. Possesses both acetoacetyl-ACP synthase and acetyl transacylase activities. Its substrate specificity deter…
RiCNE_09390	50S ribosomal protein L32	Ribosomal L32p protein family;rpmF_bact: ribosomal protein bL32	J	50S ribosomal protein l32
RiCNE_09400	cell envelope protein SmpA	SmpA / OmlA family	J	SmpA OmlA
RiCNE_09420	amino acid permease	Amino acid permease	E	Arginine ornithine antiporter
RiCNE_09430	membrane protein	Peptidase family M23	M	peptidase
RiCNE_09450	hypothetical protein	PD-(D/E)XK nuclease superfamily;Predicted AAA-ATPase	S	AAA-ATPase
RiCNE_09460	restriction endonuclease subunit M	N-6 DNA Methylase	V	type I restriction-modification system
RiCNE_09470	hypothetical protein	Type I restriction modification DNA specificity domain	V	Type I Restriction
RiCNE_09480	transposase		L	transposase
RiCNE_09490	transposase	DDE superfamily endonuclease;Winged helix-turn helix	L	transposase
RiCNE_09500	signal recognition particle-docking protein FtsY	ftsY: signal recognition particle-docking protein FtsY;SRP54-type protein, GTPase domain;SRP54-type protein, helical bundle domain	U	Involved in targeting and insertion of nascent membrane proteins into the cytoplasmic membrane. Acts as a receptor for the complex formed by the signal recognition particle (SRP) and the ribosome-nascent chain (RNC)
RiCNE_09510	translation factor Sua5	Putative GTP-binding controlling metal-binding;Telomere recombination;TIGR00057: tRNA threonylcarbamoyl adenosine modification protein, Sua5/YciO/YrdC/YwlC family	J	sua5 ycio yrdc ywlc family protein
RiCNE_09520	hypothetical protein
RiCNE_09530	glycine--tRNA ligase subunit beta	DALR anticodon binding domain;Glycyl-tRNA synthetase beta subunit;glyS: glycine--tRNA ligase, beta subunit	J	Glycyl-tRNA synthetase beta subunit
RiCNE_09540	glycine--tRNA ligase subunit alpha	Glycyl-tRNA synthetase alpha subunit;glyQ: glycine--tRNA ligase, alpha subunit	J	glycyl-tRNA synthetase, alpha subunit
RiCNE_09550	guanosine polyphosphate pyrophosphohydrolase	HD domain	K, T	spoT-like ppGpp hydrolase
RiCNE_09560	MFS transporter		G	proline betaine transporter
RiCNE_09570	MFS transporter	Sugar (and other) transporter	G	proline betaine transporter
RiCNE_09580	hypothetical protein
RiCNE_09590	guanosine polyphosphate pyrophosphohydrolase/synthetase-like protein	HD domain	E	solute symporter
RiCNE_09600	transcriptional regulator
RiCNE_09610	PIN domain-containing protein	PIN domain	S	Toxic component of a toxin-antitoxin (TA) module. A
RiCNE_09620	hypothetical protein	Ribbon-helix-helix protein, copG family	K	NA
RiCNE_09630	transcriptional regulator	Helix-turn-helix
RiCNE_09640	primosomal protein N'	DEAD/DEAH box helicase;Helicase conserved C-terminal domain;priA: primosomal protein N'	L	Primosomal protein n'
RiCNE_09650	acetyltransferase	Acetyltransferase (GNAT) domain	S	NA
RiCNE_09660	hypothetical protein	Protein of unknown function (DUF2608)	S	Protein of unknown function (DUF2608)
RiCNE_09670	hypothetical protein	Protein of unknown function (DUF2608)	S	Protein of unknown function (DUF2608)
RiCNE_09680	3'-phosphoadenosine 5'-phosphosulfate 3'-phosphatase	Inositol monophosphatase family	P	3'(2')5'-bisphosphate nucleotidase
RiCNE_09690	hypothetical protein
RiCNE_09700	toxin of toxin-antitoxin system	PIN domain	S	Toxic component of a toxin-antitoxin (TA) module. A
RiCNE_09710	tryptophan--tRNA ligase	tRNA synthetases class I (W and Y);trpS: tryptophan--tRNA ligase	J	Tryptophanyl-tRNA synthetase
RiCNE_09720	1-acyl-sn-glycerol-3-phosphate acyltransferase	Acyltransferase	I	Acyl-transferase
RiCNE_09730	succinate dehydrogenase cytochrome b556 subunit	succ_dehyd_cytB: succinate dehydrogenase, cytochrome b556 subunit;Succinate dehydrogenase/Fumarate reductase transmembrane subunit	C	succinate dehydrogenase (cytochrome b-556 subunit)
RiCNE_09740	succinate dehydrogenase hydrophobic membrane anchor subunit	succ_dehyd_anc: succinate dehydrogenase, hydrophobic membrane anchor protein;Succinate dehydrogenase/Fumarate reductase transmembrane subunit	C	Succinate dehydrogenase hydrophobic membrane anchor
RiCNE_09750	succinate dehydrogenase flavoprotein subunit	FAD binding domain;Fumarate reductase flavoprotein C-term;sdhA_forward: succinate dehydrogenase, flavoprotein subunit;sdhA_frdA_Gneg: succinate dehydrogenase or fumarate reductase, flavoprotein subunit	C	Succinate dehydrogenase (Flavoprotein subunit)
RiCNE_09760	hypothetical protein	Histidine phosphotransferase
RiCNE_09770	phosphatidylglycerophosphatase A	Phosphatidylglycerophosphatase A	I	Phosphatidylglycerophosphatase A
RiCNE_09780	hypothetical protein
RiCNE_09790	hypothetical protein
RiCNE_09800	iron-sulfur-binding protein	rrf2_super: Rrf2 family protein;Transcriptional regulator	K	Transcriptional regulator, BadM Rrf2 family
RiCNE_09810	cysteine desulfurase	Aminotransferase class-V	E	Cysteine desulfurase
RiCNE_09820	IscS subfamily cysteine desulfurase	Aminotransferase class-V;IscS: cysteine desulfurase IscS	E	Cysteine desulfurase
RiCNE_09830	transposase	Putative transposase, YhgA-like;T_den_put_tspse: conserved hypothetical protein	S	Transposase
RiCNE_09840	hypothetical protein		S	NA
RiCNE_09850	hypothetical protein
RiCNE_09860	chromosome replication initiator DnaA		S	NA
RiCNE_09880	hydrogenase expression protein HypA	AcrB/AcrD/AcrF family	V	acriflavin resistance protein
RiCNE_09890	hypothetical protein
RiCNE_09900	hypothetical protein
RiCNE_09910	hypothetical protein
RiCNE_09920	transposase
RiCNE_09930	D-alanyl-D-alanine carboxypeptidase	D-alanyl-D-alanine carboxypeptidase	M	carboxypeptidase
RiCNE_09940	MFS transporter	Major Facilitator Superfamily	G	proline betaine transporter
RiCNE_09950	ribosome maturation factor RimM	16S_RimM: 16S rRNA processing protein RimM;PRC-barrel domain;RimM N-terminal domain	J	An accessory protein needed during the final step in the assembly of 30S ribosomal subunit, possibly for assembly of the head region. Probably interacts with S19. Essential for efficient processing of 16S rRNA. May be needed both before and after RbfA during the maturation of 16S rRNA. It has affinity for free ribosomal 30S subunits but not for 70S ribosomes (By similarity)
RiCNE_09960	DNA helicase II	UvrD-like helicase C-terminal domain;UvrD/REP helicase N-terminal domain	L	DNA helicase
RiCNE_09970	hypothetical protein
RiCNE_09980	hypothetical protein	chp_TIGR02217: TIGR02217 family protein;Conserved hypothetical protein 2217 (DUF2460)	S	glycoside hydrolase, family
RiCNE_09990	hypothetical protein	Uncharacterized conserved protein (DUF2163)
RiCNE_10000	hypothetical protein	Phage conserved hypothetical protein BR0599;phg_TIGR02218: phage conserved hypothetical protein BR0599	S	Uncharacterized conserved protein (DUF2163)
RiCNE_10010	hypothetical protein
RiCNE_10020	membrane protein	Predicted membrane protein (DUF2335)
RiCNE_10030	esterase	Patatin-like phospholipase	S	Patatin-like phospholipase
RiCNE_10040	peptide deformylase	pept_deformyl: peptide deformylase;Polypeptide deformylase	J	Removes the formyl group from the N-terminal Met of newly synthesized proteins. Requires at least a dipeptide for an efficient rate of reaction. N-terminal L-methionine is a prerequisite for activity but the enzyme has broad specificity at other positions (By similarity)
RiCNE_10050	methionyl-tRNA formyltransferase	fmt: methionyl-tRNA formyltransferase;Formyl transferase;Formyl transferase, C-terminal domain	J	Modifies the free amino group of the aminoacyl moiety of methionyl-tRNA(fMet). The formyl group appears to play a dual role in the initiator identity of N-formylmethionyl-tRNA by (I) promoting its recognition by IF2 and (II) impairing its binding to EFTu-GTP (By similarity)
RiCNE_10060	hypothetical protein
RiCNE_10070	hypothetical protein	Leucine rich repeat	S	Leucine-rich repeat protein
RiCNE_10080	tRNA guanosine(34) transglycosylase Tgt	Q_tRNA_tgt: tRNA-guanine transglycosylase;Queuine tRNA-ribosyltransferase;tgt_general: tRNA-guanine family transglycosylase	J	Exchanges the guanine residue with 7-aminomethyl-7- deazaguanine in tRNAs with GU(N) anticodons (tRNA-Asp, -Asn, -His and -Tyr). After this exchange, a cyclopentendiol moiety is attached to the 7-aminomethyl group of 7-deazaguanine, resulting in the hypermodified nucleoside queuosine (Q) (7-(((4,5-cis- dihydroxy-2-cyclopenten-1-yl)amino)methyl)-7-deazaguanosine) (By similarity)
RiCNE_10090	permease	Predicted permease YjgP/YjgQ family	S	permease yjgp yjgq
RiCNE_10100	3-polyprenyl-4-hydroxybenzoate decarboxylase	3-octaprenyl-4-hydroxybenzoate carboxy-lyase;TIGR00148: decarboxylase, UbiD family	H	Catalyzes the decarboxylation of 3-octaprenyl-4-hydroxy benzoate to 2-octaprenylphenol (By similarity)
RiCNE_10110	hypothetical protein
RiCNE_10120	toxin of toxin-antitoxin system
RiCNE_10130	hypothetical protein
RiCNE_10140	protein-disulfide reductase	RPE2: rickettsial palindromic element RPE2 domain;Thioredoxin	O	DSBA oxidoreductase
RiCNE_10150	hypothetical protein	Putative F0F1-ATPase subunit Ca2+/Mg2+ transporter	S	ATP synthase
RiCNE_10160	ATP synthase subunit A	ATP_synt_6_or_A: ATP synthase F0, A subunit;ATP synthase A chain	C	it plays a direct role in the translocation of protons across the membrane (By similarity)
RiCNE_10170	ATP synthase subunit C	ATP_synt_c: ATP synthase F0, C subunit;ATP synthase subunit C	C	subunit C (EC 3.6.3.14)
RiCNE_10180	F0F1 ATP synthase subunit B'	ATP synthase B/B' CF(0)	C	subunit B'
RiCNE_10190	ATP synthase subunit B	Mitochondrial ATP synthase B chain precursor (ATP-synt_B)	C	F(1)F(0) ATP synthase produces ATP from ADP in the presence of a proton or sodium gradient. F-type ATPases consist of two structural domains, F(1) containing the extramembraneous catalytic core and F(0) containing the membrane proton channel, linked together by a central stalk and a peripheral stalk. During catalysis, ATP synthesis in the catalytic domain of F(1) is coupled via a rotary mechanism…
RiCNE_10200	multidrug ABC transporter ATP-binding protein	ABC transporter;ABC transporter transmembrane region	V	ABC transporter
RiCNE_10210	membrane protein	AsmA family	M	AsmA family
RiCNE_10220	MFS transporter	Sugar (and other) transporter	P	proline betaine transporter
RiCNE_10230	transposase	Transposase, Mutator family	L	Inherit from COG: transposase
RiCNE_10240	hypothetical protein
RiCNE_10250	Ubiquinone biosynthesis O-methyltransferase	Methyltransferase domain;Predicted methyltransferase regulatory domain	Q	Methyltransferase
RiCNE_10260	hypothetical protein	Outer membrane protein beta-barrel domain
RiCNE_10270	hypothetical protein	Ankyrin repeats (3 copies)
RiCNE_10280	hypothetical protein
RiCNE_10290	osmolarity sensor protein ENVZ (envZ)	His Kinase A (phospho-acceptor) domain;Histidine kinase-, DNA gyrase B-, and HSP90-like ATPase	T	Histidine kinase
RiCNE_10300	DNA-binding response regulator	Response regulator receiver domain;Transcriptional regulatory protein, C terminal	T	Two component transcriptional regulator, winged helix family
RiCNE_10310	branched chain amino acid aminotransferase	Amino-transferase class IV;ilvE_I: branched-chain amino acid aminotransferase	E	brancheD-chain amino acid aminotransferase
RiCNE_10320	4-hydroxy-tetrahydrodipicolinate synthase	dapA: 4-hydroxy-tetrahydrodipicolinate synthase;Dihydrodipicolinate synthetase family	E	Catalyzes the condensation of (S)-aspartate-beta- semialdehyde (S)-ASA and pyruvate to 4-hydroxy- tetrahydrodipicolinate (HTPA) (By similarity)
RiCNE_10330	SsrA-binding protein	SmpB protein;smpB: SsrA-binding protein	O	Binds specifically to the SsrA RNA (tmRNA) and is required for stable association of SsrA with ribosomes (By similarity)
RiCNE_10340	cytidylate kinase	Peptidase family S49;SppA_dom: signal peptide peptidase SppA, 36K type	O, U	Signal peptide peptidase, SppA
RiCNE_10350	DNA-binding protein	Bacterial DNA-binding protein
RiCNE_10360	membrane protein	LysM domain;Peptidase family M23	M	peptidase
RiCNE_10370	hypothetical protein	Uncharacterized protein conserved in bacteria (DUF2155)	S	Uncharacterized protein conserved in bacteria (DUF2155)
RiCNE_10380	polysaccharide polymerase	O-Antigen ligase	M	O-Antigen polymerase
RiCNE_10390	formamidopyrimidine-DNA glycosylase	Formamidopyrimidine-DNA glycosylase H2TH domain;Formamidopyrimidine-DNA glycosylase N-terminal domain;fpg: DNA-formamidopyrimidine glycosylase;Zinc finger found in FPG and IleRS	L	Involved in base excision repair of DNA damaged by oxidation or by mutagenic agents. Acts as DNA glycosylase that recognizes and removes damaged bases. Has a preference for oxidized purines, such as 7,8-dihydro-8-oxoguanine (8-oxoG). Has AP (apurinic apyrimidinic) lyase activity and introduces nicks in the DNA strand. Cleaves the DNA backbone by beta-delta elimination to generate a single-strand …
RiCNE_10400	DNA-directed RNA polymerase subunit omega	RNA polymerase Rpb6;rpoZ: DNA-directed RNA polymerase, omega subunit	K	Promotes RNA polymerase assembly. Latches the N- and C- terminal regions of the beta' subunit thereby facilitating its interaction with the beta and alpha subunits (By similarity)
RiCNE_10410	4'-phosphopantetheinyl transferase	4'-phosphopantetheinyl transferase superfamily;acpS: holo-[acyl-carrier-protein] synthase;pantethn_trn: phosphopantetheine--protein transferase domain	I	Transfers the 4'-phosphopantetheine moiety from coenzyme A to a Ser of acyl-carrier-protein (By similarity)
RiCNE_10420	hypothetical protein	Domain of unknown function (DUF1772)
RiCNE_10430	carboxypeptidase M32	Carboxypeptidase Taq (M32) metallopeptidase	E	carboxy-peptidase
RiCNE_10440	methionine--tRNA ligase	metG: methionine--tRNA ligase;tRNA synthetases class I (M)	J	Is required not only for elongation of protein synthesis but also for the initiation of all mRNA translation through initiator tRNA(fMet) aminoacylation (By similarity)
RiCNE_10450	ribosomal large subunit pseudouridine synthase C	RNA pseudouridylate synthase	J	Pseudouridine synthase
RiCNE_10460	heme A synthase	Cytochrome oxidase assembly protein	O	Catalyzes the oxidation of the C8 methyl side group on heme O porphyrin ring into a formyl group (By similarity)
RiCNE_10470	recombinase	Resolvase, N terminal domain	L	Resolvase
RiCNE_10480	transposase	Putative transposase, YhgA-like;T_den_put_tspse: conserved hypothetical protein	S	Transposase
RiCNE_10490	hypothetical protein
RiCNE_10500	hypothetical protein	Transposase DDE domain	L	transposase
RiCNE_10510	hypothetical protein		L	Insertion sequence transposase protein
RiCNE_10520	hypothetical protein
RiCNE_10530	hypothetical protein
RiCNE_10540	RNA methyltransferase	SpoU rRNA Methylase family	J	RNA methyltransferase TrmH family, group 1
RiCNE_10550	crossover junction endodeoxyribonuclease RuvC	Crossover junction endodeoxyribonuclease RuvC;ruvC: crossover junction endodeoxyribonuclease RuvC	L	Nuclease that resolves Holliday junction intermediates in genetic recombination. Cleaves the cruciform structure in supercoiled DNA by nicking to strands with the same polarity at sites symmetrically opposed at the junction in the homologous arms and leaves a 5'-terminal phosphate and a 3'-terminal hydroxyl group (By similarity)
RiCNE_10560	hypothetical protein
RiCNE_10570	hypothetical protein
RiCNE_10580	MFS transporter	Major Facilitator Superfamily	P	drug resistance transporter, Bcr CflA
RiCNE_10590	multidrug ABC transporter substrate-binding protein	FtsX-like permease family;lolCE: lipoprotein releasing system, transmembrane protein, LolC/E family;MacB-like periplasmic core domain	M	lipoprotein releasing system transmembrane protein
RiCNE_10600	lipoprotein-releasing system ATP-binding protein LolD	ABC transporter	V	Part of the ABC transporter complex LolCDE involved in the translocation of mature outer membrane-directed lipoproteins, from the inner membrane to the periplasmic chaperone, LolA. Responsible for the formation of the LolA-lipoprotein complex in an ATP-dependent manner (By similarity)
RiCNE_10610	methyltransferase
RiCNE_10620	porphobilinogen synthase	Delta-aminolevulinic acid dehydratase	H	delta-aminolevulinic acid dehydratase
RiCNE_10630	SCO2-like protein	SCO1/SenC	S	Electron transport protein SCO1 SenC
RiCNE_10640	cytochrome c-type biogenesis protein CcmE	CcmE	O	Heme chaperone required for the biogenesis of c-type cytochromes. Transiently binds heme delivered by CcmC and transfers the heme to apo-cytochromes in a process facilitated by CcmF and CcmH (By similarity)
RiCNE_10650	ubiquinone/menaquinone biosynthesis C-methyltransferase UbiE	MenG_MenH_UbiE: ubiquinone/menaquinone biosynthesis methyltransferase;ubiE/COQ5 methyltransferase family	H	Methyltransferase required for the conversion of demethylmenaquinone (DMKH2) to menaquinone (MKH2) and the conversion of 2-polyprenyl-6-methoxy-1,4-benzoquinol (DDMQH2) to 2-polyprenyl-3-methyl-6-methoxy-1,4-benzoquinol (DMQH2) (By similarity)
RiCNE_10660	ubiquinone biosynthesis protein UbiB	ABC1 family;UbiB: 2-polyprenylphenol 6-hydroxylase	H	Required, probably indirectly, for the hydroxylation of 2-octaprenylphenol to 2-octaprenyl-6-hydroxy-phenol, the fourth step in ubiquinone biosynthesis (By similarity)
RiCNE_10670	exodeoxyribonuclease III	Endonuclease/Exonuclease/phosphatase family;exoDNase_III: exodeoxyribonuclease III;xth: exodeoxyribonuclease III (xth)	L	Exodeoxyribonuclease III
RiCNE_10680	tol-pal system protein YbgF	Tetratricopeptide repeat;tol_pal_ybgF: tol-pal system protein YbgF	S	Tetratricopeptide TPR_2
RiCNE_10690	hypothetical protein	Protein of unknown function (DUF2659)	S	Protein of unknown function (DUF2659)
RiCNE_10700	outer membrane protein assembly factor BamB	PQQ-like domain	M	Part of the outer membrane protein assembly complex, which is involved in assembly and insertion of beta-barrel proteins into the outer membrane (By similarity)
RiCNE_10710	50S ribosomal protein L13	Ribosomal protein L13;rplM_bact: ribosomal protein uL13	J	This protein is one of the early assembly proteins of the 50S ribosomal subunit, although it is not seen to bind rRNA by itself. It is important during the early stages of 50S assembly (By similarity)
RiCNE_10720	30S ribosomal protein S9	Ribosomal protein S9/S16	J	30S ribosomal protein S9
RiCNE_10730	zinc ABC transporter substrate-binding protein	RPE2: rickettsial palindromic element RPE2 domain
RiCNE_10750	hypothetical protein
RiCNE_10760	toxin		S	Toxic component of a toxin-antitoxin (TA) module. A
RiCNE_10770	prevent-host-death family protein	Antitoxin Phd_YefM, type II toxin-antitoxin system;phd_fam: prevent-host-death family protein	S	prevent-host-death family
RiCNE_10780	hypothetical protein
RiCNE_10790	hypothetical protein	Domain of Unknown Function (DUF1543)	S	Domain of Unknown Function (DUF1543)
RiCNE_10800	hemolysin	CBS domain;Domain of unknown function DUF21;Transporter associated domain	P	CBS domain protein
RiCNE_10810	cytochrome C-type biogenesis protein CCMF (ccmF)	Cytochrome C assembly protein;Cytochrome c-type biogenesis protein CcmF C-terminal	O	cytochrome c-type biogenesis protein
RiCNE_10820	hypothetical protein
RiCNE_10830	hypothetical protein		L	Transposase
RiCNE_10840	guanosine polyphosphate pyrophosphohydrolase	HD domain	K, T	spoT-like ppGpp hydrolase
RiCNE_10850	MFS transporter	Major Facilitator Superfamily	G	proline betaine transporter
RiCNE_10860	Inactivated superfamily I helicase	PD-(D/E)XK nuclease superfamily	L	double-strand break repair protein Addb
RiCNE_10870	hypothetical protein
RiCNE_10880	hypothetical protein
RiCNE_10890	transposase	Transposase, Mutator family	L	Transposase
RiCNE_10900	hypothetical protein
RiCNE_10910	hypothetical protein
RiCNE_10920	aspartate aminotransferase	Aminotransferase class I and II	E	Aspartate aminotransferase
RiCNE_10930	hypothetical protein	Domain of unknown function (DUF374)	S	(LipO)protein
RiCNE_10940	3-deoxy-D-manno-octulosonic acid transferase	3-Deoxy-D-manno-octulosonic-acid transferase (kdotransferase);RPE2: rickettsial palindromic element RPE2 domain	M	3-Deoxy-D-manno-octulosonic-acid transferase
RiCNE_10950	Isopentenyl-diphosphate Delta-isomerase	IPP_isom_1: isopentenyl-diphosphate delta-isomerase;NUDIX domain	I	Catalyzes the 1,3-allylic rearrangement of the homoallylic substrate isopentenyl (IPP) to its highly electrophilic allylic isomer, dimethylallyl diphosphate (DMAPP) (By similarity)
RiCNE_10970	chromosome replication initiator DnaA		S	NA
RiCNE_10980	hypothetical protein	Putative transposase of IS4/5 family (DUF4096)	L	Transposase
RiCNE_10990	hypothetical protein
RiCNE_11000	hypothetical protein		S	NA
RiCNE_11010	hypothetical protein		S	NA
RiCNE_11020	transposase	PD-(D/E)XK nuclease family transposase;T_den_put_tspse: conserved hypothetical protein	S	NA
RiCNE_11030	hypothetical protein
RiCNE_11040	hypothetical protein	Bacteriophage head to tail connecting protein	S	head-to-tail joining protein
RiCNE_11050	hypothetical protein	Bacteriophage head to tail connecting protein
RiCNE_11060	hypothetical protein
RiCNE_11070	ATP-dependent DNA helicase Rep	UvrD/REP helicase N-terminal domain	S	Inherit from NOG: Tetratricopeptide repeat and ankyrin repeat containing 1
RiCNE_11080	transposase	IstB-like ATP binding protein	L	IstB domain-containing protein ATP-binding protein
RiCNE_11090	hypothetical protein
RiCNE_11100	Toxin RelE3	ParE toxin of type II toxin-antitoxin system, parDE	S	Plasmid stabilization system
RiCNE_11110	hypothetical protein		K	CopG family transcriptional regulator
RiCNE_11120	UDP-N-acetyl glucosamine 2-epimerase
RiCNE_11130	DNA polymerase I	5'-3' exonuclease, C-terminal SAM fold;5'-3' exonuclease, N-terminal resolvase-like domain;DNA polymerase family A;pola: DNA polymerase I	L	dna polymerase I
RiCNE_11140	transcriptional regulator	antidote_HigA: addiction module antidote protein, HigA family;Helix-turn-helix	S	antidote protein
RiCNE_11150	plasmid maintenance system killer protein	RelE-like toxin of type II toxin-antitoxin system HigB	S	Plasmid maintenance system killer
RiCNE_11160	patatin	Patatin-like phospholipase	S	Patatin family
RiCNE_11170	nucleotide pyrophosphohydrolase	RPE2: rickettsial palindromic element RPE2 domain
RiCNE_11180	arginine ABC transporter permease	Binding-protein-dependent transport system inner membrane component;HEQRo_perm_3TM: amino ABC transporter, permease protein, 3-TM region, His/Glu/Gln/Arg/opine family	E	amino acid ABC transporter
RiCNE_11190	hydrogenase expression protein HypA	AcrB/AcrD/AcrF family	P	acriflavin resistance protein
RiCNE_11200	hypothetical protein
RiCNE_11210	hydrogenase expression protein HypA	AcrB/AcrD/AcrF family	V	acriflavin resistance protein
RiCNE_11220	hypothetical protein
RiCNE_11230	S-adenosylmethionine:tRNA ribosyltransferase-isomerase	queA: S-adenosylmethionine:tRNA ribosyltransferase-isomerase;Queuosine biosynthesis protein	J	Transfers and isomerizes the ribose moiety from AdoMet to the 7-aminomethyl group of 7-deazaguanine (preQ1-tRNA) to give epoxyqueuosine (oQ-tRNA) (By similarity)
RiCNE_11240	DNA gyrase subunit A	DNA gyrase C-terminal domain, beta-propeller;DNA gyrase/topoisomerase IV, subunit A;gyrA: DNA gyrase, A subunit	L	DNA gyrase negatively supercoils closed circular double- stranded DNA in an ATP-dependent manner and also catalyzes the interconversion of other topological isomers of double-stranded DNA rings, including catenanes and knotted rings (By similarity)
RiCNE_11250	hypothetical protein
RiCNE_11260	hypothetical protein	PD-(D/E)XK nuclease superfamily;Predicted AAA-ATPase	S	AAA-ATPase
RiCNE_11270	hypothetical protein	Uncharacterised ACR, YggU family COG1872	S	UPF0235 protein
RiCNE_11280	molecular chaperone HtpG	Histidine kinase-, DNA gyrase B-, and HSP90-like ATPase;Hsp90 protein	O	Molecular chaperone. Has ATPase activity (By similarity)
RiCNE_11290	hypothetical protein
RiCNE_11300	hypothetical protein	Tetratricopeptide repeat
RiCNE_11310	hypothetical protein
RiCNE_11320	transcriptional regulator	Cro/C1-type HTH DNA-binding domain
RiCNE_11330	hypothetical protein
RiCNE_11340	hypothetical protein
RiCNE_11350	hypothetical protein
RiCNE_11360	addiction module antitoxin RelB	ParE toxin of type II toxin-antitoxin system, parDE;RelE_StbE: addiction module toxin, RelE/StbE family	S	Plasmid stabilisation system protein
RiCNE_11370	hypothetical protein
RiCNE_11380	cation:proton antiporter	Proton-conducting membrane transporter	C	NADH dehydrogenase
RiCNE_11390	peptidase S9	Prolyl oligopeptidase family;Prolyl oligopeptidase, N-terminal beta-propeller domain	E	Oligopeptidase b
RiCNE_11400	guanosine polyphosphate pyrophosphohydrolase	Leucine Rich repeat;Region found in RelA / SpoT proteins	K, T	In eubacteria ppGpp (guanosine 3'-diphosphate 5-' diphosphate) is a mediator of the stringent response that coordinates a variety of cellular activities in response to changes in nutritional abundance (By similarity)
RiCNE_11410	guanosine polyphosphate pyrophosphohydrolase/synthetase-like protein		K, T	spoT-like ppGpp hydrolase
RiCNE_11420	histidine--tRNA ligase	Anticodon binding domain;hisS: histidine--tRNA ligase;Histidyl-tRNA synthetase	J	histidyl-tRNA synthetase
RiCNE_11430	amino acid permease	Amino acid permease	E	amino acid
RiCNE_11440	tRNA 2-thiouridine(34) synthase MnmA	trmU: tRNA (5-methylaminomethyl-2-thiouridylate)-methyltransferase;tRNA methyl transferase	J	Catalyzes the 2-thiolation of uridine at the wobble position (U34) of tRNA, leading to the formation of s(2)U34 (By similarity)
RiCNE_11450	biofilm PGA synthesis protein PgaB	Biotin-protein ligase, N terminal	S	biotin--protein ligase
RiCNE_11460	hypothetical protein
RiCNE_11470	serine/threonine dehydratase	Pyridoxal-phosphate dependent enzyme	E	Threonine dehydratase
RiCNE_11480	Lon protease	ATPase family associated with various cellular activities (AAA);ATP-dependent protease La (LON) substrate-binding domain;lon: endopeptidase La;Lon protease (S16) C-terminal proteolytic domain	O	ATP-dependent serine protease that mediates the selective degradation of mutant and abnormal proteins as well as certain short-lived regulatory proteins. Required for cellular homeostasis and for survival from DNA damage and developmental changes induced by stress. Degrades polypeptides processively to yield small peptide fragments that are 5 to 10 amino acids long. Binds to DNA in a double-stran…
RiCNE_11490	guanosine polyphosphate pyrophosphohydrolase
RiCNE_11500	hypothetical protein	PD-(D/E)XK nuclease superfamily;Predicted AAA-ATPase	S	AAA-ATPase
RiCNE_11510	hypothetical protein	2OG-Fe(II) oxygenase superfamily	S	NA
RiCNE_11520	transposase
RiCNE_11530	peptide deformylase
RiCNE_11540	alanine racemase
RiCNE_11550	protein mrp	NUBPL iron-transfer P-loop NTPase	D	ATP-binding protein
RiCNE_11560	lipoyl synthase	lipA: lipoyl synthase;Radical SAM superfamily	H	Catalyzes the radical-mediated insertion of two sulfur atoms into the C-6 and C-8 positions of the octanoyl moiety bound to the lipoyl domains of lipoate-dependent enzymes, thereby converting the octanoylated domains into lipoylated derivatives (By similarity)
RiCNE_11570	phospholipase D	PLD-like domain	I	Endonuclease
RiCNE_11580	HemK protein	Ribosomal protein L11 methyltransferase (PrmA)
RiCNE_11590	phospho-N-acetylmuramoyl-pentapeptide- transferase	Glycosyl transferase family 4;mraY: phospho-N-acetylmuramoyl-pentapeptide-transferase	M	First step of the lipid cycle reactions in the biosynthesis of the cell wall peptidoglycan (By similarity)
RiCNE_11600	UDP-N-acetylmuramoyl-tripeptide--D-alanyl-D- alanine ligase	murF: UDP-N-acetylmuramoyl-tripeptide--D-alanyl-D-alanine ligase;Mur ligase family, catalytic domain;Mur ligase family, glutamate ligase domain;Mur ligase middle domain	M	Involved in cell wall formation. Catalyzes the final step in the synthesis of UDP-N-acetylmuramoyl-pentapeptide the precursor of murein (By similarity)
RiCNE_11610	UDP-N-acetylmuramoyl-L-alanyl-D-glutamate--2, 6-diaminopimelate ligase	murE: UDP-N-acetylmuramyl-tripeptide synthetase;Mur ligase family, catalytic domain;Mur ligase family, glutamate ligase domain;Mur ligase middle domain	M	Catalyzes the addition of meso-diaminopimelic acid to the nucleotide precursor UDP-N-acetylmuramoyl-L-alanyl-D-glutamate (UMAG) in the biosynthesis of bacterial cell-wall peptidoglycan (By similarity)
RiCNE_11620	hypothetical protein
RiCNE_11630	hypothetical protein	ATP synthase alpha/beta family, nucleotide-binding domain;Rho termination factor, N-terminal domain;Rho termination factor, RNA-binding domain;rho: transcription termination factor Rho	K	Facilitates transcription termination by a mechanism that involves Rho binding to the nascent RNA, activation of Rho's RNA-dependent ATPase activity, and release of the mRNA from the DNA template (By similarity)
RiCNE_11640	malate dehydrogenase	lactate/malate dehydrogenase, alpha/beta C-terminal domain;lactate/malate dehydrogenase, NAD binding domain;MalateDH_bact: malate dehydrogenase, NAD-dependent	C	Catalyzes the reversible oxidation of malate to oxaloacetate (By similarity)
RiCNE_11650	hypothetical protein	Peroxide stress protein YaaA	L	UPF0246 protein
RiCNE_11660	hypothetical protein		L	HrgA protein
RiCNE_11670	serine peptidase	degP_htrA_DO: peptidase Do;PDZ domain;Trypsin-like peptidase domain	O	protease
RiCNE_11680	protease modulator HflC	hflC: HflC protein;SPFH domain / Band 7 family	O	hflc protein
RiCNE_11690	HflK protein	hflK: HflK protein;SPFH domain / Band 7 family	O	hflk protein
RiCNE_11700	hypothetical protein
RiCNE_11710	hypothetical protein
RiCNE_11720	aconitate hydratase	aconitase_1: aconitate hydratase 1;Aconitase C-terminal domain;Aconitase family (aconitate hydratase)	C	aconitate hydratase
RiCNE_11730	ribosomal subunit interface protein	Sigma 54 modulation protein / S30EA ribosomal protein;Sigma 54 modulation/S30EA ribosomal protein C terminus;yfiA: ribosomal subunit interface protein	J	sigma 54 modulation protein ribosomal protein S30ea
RiCNE_11740	signal recognition particle protein	ffh: signal recognition particle protein;Signal peptide binding domain;SRP54-type protein, GTPase domain;SRP54-type protein, helical bundle domain	U	Involved in targeting and insertion of nascent membrane proteins into the cytoplasmic membrane. Binds to the hydrophobic signal sequence of the ribosome-nascent chain (RNC) as it emerges from the ribosomes. The SRP-RNC complex is then targeted to the cytoplasmic membrane where it interacts with the SRP receptor FtsY
RiCNE_11750	ribonuclease inhibitor	Leucine Rich repeat	S	leucine-rich repeat, ribonuclease inhibitor subtype
RiCNE_11760	ferredoxin--NADP(+) reductase	Pyridine nucleotide-disulphide oxidoreductase	C	ferredoxin--nadp reductase
RiCNE_11770	transposase
RiCNE_11780	glutamine synthetase	Glutamine synthetase, catalytic domain	E	glutamine synthetase
RiCNE_11790	laccase	Multi-copper polyphenol oxidoreductase laccase;TIGR00726: YfiH family protein	S	Multi-copper polyphenol oxidoreductase laccase
RiCNE_11800	hypothetical protein	Methyltransferase domain	S	Methyltransferase domain
RiCNE_11810	hypothetical protein
RiCNE_11820	hypothetical protein
RiCNE_11830	hypothetical protein
RiCNE_11840	conjugative transfer protein	Type IV secretion-system coupling protein DNA-binding domain	U	Conjugative transfer protein
RiCNE_11850	hypothetical protein
RiCNE_11860	patatin	Patatin-like phospholipase	S	Patatin family
RiCNE_11870	hypothetical protein	GTA TIM-barrel-like domain;Putative phage tail protein	S	Gene transfer agent
RiCNE_11880	hypothetical protein
RiCNE_11890	transposase	DDE superfamily endonuclease	L	Transposase
RiCNE_11900	hypothetical protein
RiCNE_11910	hypothetical protein
RiCNE_11920	transcriptional regulator	Helix-turn-helix	K	Transcriptional regulator
RiCNE_11930	hypothetical protein
RiCNE_11940	hypothetical protein
RiCNE_11950	manganese/zinc ABC transporter permease	ABC 3 transport family	P	ABC, transporter
RiCNE_11960	peptidase S49	Peptidase family S49	O, U	Signal peptide peptidase, SppA
RiCNE_11970	thiol:disulfide interchange protein	AhpC/TSA family	O	Thiol disulfide interchange protein
RiCNE_11980	dioxygenase	Dioxygenase	Q	Dioxygenase
RiCNE_11990	hypothetical protein
RiCNE_12000	exodeoxyribonuclease 7 small subunit	AsmA-like C-terminal region	S	NA
RiCNE_12010	CAAX protease family protein	CAAX protease self-immunity	S	CAAX amino terminal protease family protein
RiCNE_12020	transposase	Putative transposase, YhgA-like;T_den_put_tspse: conserved hypothetical protein	S	Transposase
RiCNE_12030	proline--tRNA ligase	Anticodon binding domain;proS_fam_II: proline--tRNA ligase;tRNA synthetase class II core domain (G, H, P, S and T)	J	Catalyzes the attachment of proline to tRNA(Pro) in a two-step reaction proline is first activated by ATP to form Pro- AMP and then transferred to the acceptor end of tRNA(Pro). As ProRS can inadvertently accommodate and process non-cognate amino acids such as alanine and cysteine, to avoid such errors it has two additional distinct editing activities against alanine. One activity is designated a…
RiCNE_12040	GTP cyclohydrolase I	folE: GTP cyclohydrolase I;GTP cyclohydrolase I	H	GTP cyclohydrolase i
RiCNE_12050	hypothetical protein	Protein of unknown function (DUF2674)
RiCNE_12060	50S ribosomal protein L9	L9: ribosomal protein bL9;Ribosomal protein L9, C-terminal domain;Ribosomal protein L9, N-terminal domain	J	Binds to the 23S rRNA (By similarity)
RiCNE_12070	30S ribosomal protein S18	Ribosomal protein S18;S18: ribosomal protein bS18	J	Binds as a heterodimer with protein S6 to the central domain of the 16S rRNA, where it helps stabilize the platform of the 30S subunit (By similarity)
RiCNE_12080	30S ribosomal protein S6	Ribosomal protein S6;S6: ribosomal protein bS6	J	Binds together with S18 to 16S ribosomal RNA (By similarity)
RiCNE_12090	transcriptional regulator	Response regulator receiver domain;Transcriptional regulatory protein, C terminal	T	phosphate regulon transcriptional regulatory protein PhoB
RiCNE_12100	Bcr/CflA family multidrug efflux MFS transporter	efflux_Bcr_CflA: drug resistance transporter, Bcr/CflA subfamily;Major Facilitator Superfamily	P	multidrug resistance protein
RiCNE_12110	hypothetical protein
RiCNE_12120	hypothetical protein
RiCNE_12130	resolvase	Resolvase, N terminal domain	L	Resolvase, N terminal domain
RiCNE_12140	resolvase	Resolvase, N terminal domain	L	resolvase
RiCNE_12150	lysozyme inhibitor	Membrane-bound lysozyme-inhibitor of c-type lysozyme
RiCNE_12160	MFS transporter	Major Facilitator Superfamily	G	Transporter
RiCNE_12170	aspartate--tRNA ligase	aspS_bact: aspartate--tRNA ligase;GAD domain;OB-fold nucleic acid binding domain;tRNA synthetases class II (D, K and N)	J	aspartyl-trna synthetase
RiCNE_12180	hypothetical protein
RiCNE_12190	ribonuclease inhibitor	Leucine Rich repeat	S	Leucine-rich repeat protein
RiCNE_12200	hypothetical protein	DDE superfamily endonuclease	L	Transposase
RiCNE_12210	hypothetical protein
RiCNE_12220	membrane protein	Putative vitamin uptake transporter;TIGR00697: conserved hypothetical integral membrane protein	S	Membrane
RiCNE_12230	ubiquinone/menaquinone biosynthesis C-methyltransferase UbiE	Methyltransferase domain	S	Methyltransferase
RiCNE_12240	putative HTH-type transcriptional regulator
RiCNE_12250	hypothetical protein
RiCNE_12260	antitoxin	Antitoxin Phd_YefM, type II toxin-antitoxin system	S	prevent-host-death family
RiCNE_12270	Glycine/sarcosine N-methyltransferase	Methyltransferase domain	Q	Methyltransferase Type
RiCNE_12280	hypothetical protein		S	NA
RiCNE_12290	single-stranded-DNA-specific exonuclease RecJ	DHHA1 domain;DHH family;recJ: single-stranded-DNA-specific exonuclease RecJ	L	Single-stranded-DNA-specific exonuclease (RecJ)
RiCNE_12300	hypothetical protein
RiCNE_12310	hypothetical protein
RiCNE_12320	cytochrome c biogenesis ATP-binding export protein CcmA	ABC transporter;ccmA: heme ABC exporter, ATP-binding protein CcmA	O	once thought to export heme, this seems not to be the case, but its exact role is uncertain. Responsible for energy coupling to the transport system (By similarity)
RiCNE_12330	30S ribosomal protein S4	Ribosomal protein S4/S9 N-terminal domain;rpsD_bact: ribosomal protein uS4;S4 domain	J	One of the primary rRNA binding proteins, it binds directly to 16S rRNA where it nucleates assembly of the body of the 30S subunit (By similarity)
RiCNE_12340	penicillin-binding protein	Penicillin-binding Protein dimerisation domain;Penicillin binding protein transpeptidase domain	M	penicillin-binding protein
RiCNE_12350	phosphate kinase	Kinase/pyrophosphorylase	S	Bifunctional serine threonine kinase and phosphorylase involved in the regulation of the pyruvate, phosphate dikinase (PPDK) by catalyzing its phosphorylation dephosphorylation (By similarity)
RiCNE_12360	uroporphyrinogen decarboxylase	hemE: uroporphyrinogen decarboxylase;Uroporphyrinogen decarboxylase (URO-D)	H	Catalyzes the decarboxylation of four acetate groups of uroporphyrinogen-III to yield coproporphyrinogen-III (By similarity)
RiCNE_12370	ferrochelatase	Ferrochelatase;hemH: ferrochelatase	H	Catalyzes the ferrous insertion into protoporphyrin IX (By similarity)
RiCNE_12380	IS110 family transposase	Transposase
RiCNE_12390	guanosine polyphosphate pyrophosphohydrolase	HD domain	K, T	spoT-like ppGpp hydrolase
RiCNE_12400	MFS transporter	Major Facilitator Superfamily	G	proline betaine transporter
RiCNE_12410	MFS transporter		G	proline betaine transporter
RiCNE_12420	hypothetical protein	Transposase DDE domain	L	Transposase
RiCNE_12430	3-deoxy-manno-octulosonate cytidylyltransferase	Cytidylyltransferase;kdsB: 3-deoxy-D-manno-octulosonate cytidylyltransferase	M	Activates KDO (a required 8-carbon sugar) for incorporation into bacterial lipopolysaccharide in Gram-negative bacteria (By similarity)
RiCNE_12460	hypothetical protein	Cytochrome C and Quinol oxidase polypeptide I	S	Cytochrome C oxidase, subunit I
RiCNE_12470	hypothetical protein
RiCNE_12480	proline/BETAIN transporter (proP2)	Major Facilitator Superfamily	G	proline betaine transporter
RiCNE_12490	guanosine polyphosphate pyrophosphohydrolase	HD domain	K, T	spoT-like ppGpp hydrolase
RiCNE_12500	toxin of toxin-antitoxin system	toxin_Txe_YoeB: addiction module toxin, Txe/YoeB family;YoeB-like toxin of bacterial type II toxin-antitoxin system	S	addiction module toxin, Txe YoeB family
RiCNE_12510	antitoxin	Antitoxin Phd_YefM, type II toxin-antitoxin system;phd_fam: prevent-host-death family protein	D	prevent-host-death family
RiCNE_12520	hypothetical protein
RiCNE_12530	hypothetical protein	gp16_SPP1: putative phage head-tail adaptor;Phage head-tail joining protein	S	Phage head-tail joining protein
RiCNE_12540	hypothetical protein	phage_chp_gp8: phage conserved hypothetical protein, phiE125 gp8 family;Phage gp6-like head-tail connector protein	S	Pfam:Phage_QLRG
RiCNE_12550	peptidase U35	major_cap_HK97: phage major capsid protein, HK97 family;Phage capsid family	S	Phage major capsid protein
RiCNE_12560	hypothetical protein
RiCNE_12580	50S ribosomal protein L27	L27: ribosomal protein bL27;Ribosomal L27 protein	J	50S ribosomal protein l27
RiCNE_12590	50S ribosomal protein L21	L21: ribosomal protein bL21;Ribosomal prokaryotic L21 protein	J	This protein binds to 23S rRNA in the presence of protein L20 (By similarity)
RiCNE_12600	hypothetical protein
RiCNE_12610	hypothetical protein
RiCNE_12620	preQ(1) synthase	Nitrile reductase, 7-cyano-7-deazaguanine-reductase N-term;QueF-like protein;QueF: queuine synthase	K	Catalyzes the NADPH-dependent reduction of 7-cyano-7- deazaguanine (preQ0) to 7-aminomethyl-7-deazaguanine (preQ1) (By similarity)
RiCNE_12630	NADH dehydrogenase subunit G		S	Inherit from COG: membrane
RiCNE_12640	hypothetical protein		S	NA
RiCNE_12650	hypothetical protein
RiCNE_12660	phosphoglycerol transferase	RPE2: rickettsial palindromic element RPE2 domain;Sulfatase	M	Sulfatase
RiCNE_12670	transposase
RiCNE_12680	guanosine polyphosphate pyrophosphohydrolase	Region found in RelA / SpoT proteins	K, T	In eubacteria ppGpp (guanosine 3'-diphosphate 5-' diphosphate) is a mediator of the stringent response that coordinates a variety of cellular activities in response to changes in nutritional abundance (By similarity)
RiCNE_12690	Coenzyme F420:L-glutamate ligase	F420-0:Gamma-glutamyl ligase	C	Catalyzes the GTP-dependent successive addition of two or more gamma-linked L-glutamates to the L-lactyl phosphodiester of 7,8-didemethyl-8-hydroxy-5-deazariboflavin (F420-0) to form coenzyme F420-0-glutamyl-glutamate (F420-2) or polyglutamated F420 derivatives (By similarity)
RiCNE_12700	coenzyme PQQ biosynthesis protein C	fol_rel_CADD: putative folate metabolism protein, CADD family;Iron-containing redox enzyme	H	Coenzyme PQQ synthesis protein C
RiCNE_12710	diadenosine tetraphosphatase	Dihydrofolate reductase;RPE2: rickettsial palindromic element RPE2 domain	H	Key enzyme in folate metabolism. Catalyzes an essential reaction for de novo glycine and purine synthesis, and for DNA precursor synthesis (By similarity)
RiCNE_12720	folate biosynthesis protein	DHPS: dihydropteroate synthase;Pterin binding enzyme	H	dihydropteroate synthase
RiCNE_12730	transposase	PD-(D/E)XK nuclease family transposase;T_den_put_tspse: conserved hypothetical protein	S	Inherit from COG: transposase
RiCNE_12740	hypothetical protein	Domain of unknown function (DUF4277)
RiCNE_12750	integrase	DDE domain	L	transposase
RiCNE_12760	hypothetical protein
RiCNE_12770	ATPase	AAA domain	D	cobyrinic Acid a,c-diamide synthase
RiCNE_12780	hypothetical protein
RiCNE_12790	hypothetical protein
RiCNE_12800	DNA mismatch repair protein MutS	mutS1: DNA mismatch repair protein MutS;MutS domain I;MutS domain II;MutS domain III;MutS domain V;MutS family domain IV	L	that it carries out the mismatch recognition step. This protein has a weak ATPase activity (By similarity)
RiCNE_12810	adhesin		M	Outer surface protein
RiCNE_12820	ADP,ATP carrier protein 5	AAA: ADP/ATP carrier protein family;TLC ATP/ADP transporter	C	Provides the rickettsial cell with host ATP in exchange for rickettsial ADP. This is an obligate exchange system. This energy acquiring activity is an important component of rickettsial parasitism (By similarity)
RiCNE_12830	DNA polymerase III subunit chi	DNA polymerase III chi subunit, HolC	L	DNA polymerase III chi subunit, HolC
RiCNE_12840	hypothetical protein
RiCNE_12850	hypothetical protein	Uncharacterised protein family UPF0102	S	Uncharacterised protein family UPF0102
RiCNE_12860	NAD-dependent succinate-semialdehyde dehydrogenase	Aldehyde dehydrogenase family	C	dehydrogenase
RiCNE_12870	HESB protein (hesB2)	Iron-sulphur cluster biosynthesis;TIGR00049: iron-sulfur cluster assembly accessory protein	S	iron-sulfur cluster assembly
RiCNE_12880	iron-sulfur cluster scaffold-like protein	iscU: FeS cluster assembly scaffold IscU;NifU-like N terminal domain	C	May be involved in the formation or repair of Fe-S clusters present in iron-sulfur proteins
RiCNE_12890	transposase	Putative transposase, YhgA-like;T_den_put_tspse: conserved hypothetical protein	S	Transposase
RiCNE_12900	hypothetical protein	Major Facilitator Superfamily	G	Major Facilitator superfamily
RiCNE_12910	transcriptional regulator	Helix-turn-helix	K	XRE family Transcriptional regulator
RiCNE_12920	transcriptional regulator	RelE toxin of RelE / RelB toxin-antitoxin system	D, J	Cytotoxic translational repressor of toxin-antitoxin stability system
RiCNE_12930	hypothetical protein
RiCNE_12940	transcriptional regulator
RiCNE_12950	membrane protein	Putative vitamin uptake transporter;TIGR00697: conserved hypothetical integral membrane protein	S	Uncharacterized ACR, YhhQ family COG1738
RiCNE_12960	cell surface antigen-like protein Sca11	autotrans_barl: outer membrane autotransporter barrel domain;Autotransporter beta-domain
RiCNE_12970	peptidase S66	LD-carboxypeptidase	V	Peptidase U61, LD-carboxypeptidase A
RiCNE_12980	Ribosomal RNA large subunit methyltransferase H	Predicted SPOUT methyltransferase	S	Specifically methylates the pseudouridine at position 1915 (m3Psi1915) in 23S rRNA (By similarity)
RiCNE_12990	aspartate-semialdehyde dehydrogenase	asd_B: aspartate-semialdehyde dehydrogenase;Semialdehyde dehydrogenase, dimerisation domain;Semialdehyde dehydrogenase, NAD binding domain	E	Catalyzes the NADPH-dependent formation of L-aspartate- semialdehyde (L-ASA) by the reductive dephosphorylation of L- aspartyl-4-phosphate (By similarity)
RiCNE_13000	toluene ABC transporter substrate-binding protein	MlaC protein	Q	toluene tolerance family protein
RiCNE_13010	VACJ lipoprotein precursor (vacJ)	MlaA lipoprotein	M	(LipO)protein
RiCNE_13020	methyltransferase	Methyltransferase domain;RPE2: rickettsial palindromic element RPE2 domain;Tetratricopeptide repeat	Q	tpr domain protein
RiCNE_13030	outer membrane autotransporter barrel domain-containing protein	Ulp1 protease family, C-terminal catalytic domain	S	NA
RiCNE_13040	Fe-S assembly protein IscX	Iron-sulphur cluster assembly;iscX_yfhJ: FeS assembly protein IscX
RiCNE_13050	hypothetical protein	RAP domain	S	NA
RiCNE_13060	hypothetical protein
RiCNE_13070	hypothetical protein
RiCNE_13090	nucleoside transporter	N-acetylmuramoyl-L-alanine amidase	M	N-Acetylmuramoyl-L-alanine amidase
RiCNE_13100	hypothetical protein	Ankyrin repeat
RiCNE_13110	hypothetical protein	Lipid A 3-O-deacylase (PagL)	S	Lipid A 3-O-deacylase (PagL)
RiCNE_13120	hypothetical protein
RiCNE_13130	glycerol-3-phosphate cytidyltransferase	Cytidylyltransferase-like;cyt_tran_rel: cytidyltransferase-like domain	I, M	Cytidylyltransferase
RiCNE_13140	hypothetical protein
RiCNE_13150	transcriptional regulator MraZ	MraZ protein, putative antitoxin-like	S	Cell division protein mraZ
RiCNE_13160	ribosomal RNA small subunit methyltransferase H	MraW methylase family;TIGR00006: 16S rRNA (cytosine(1402)-N(4))-methyltransferase	M	Specifically methylates the N4 position of cytidine in position 1402 (C1402) of 16S rRNA (By similarity)
RiCNE_13170	hypothetical protein		S	Inherit from COG: cell division protein, FtsL
RiCNE_13180	hypothetical protein
RiCNE_13190	transposase	Transposase	L	transposase
RiCNE_13200	Carbonic anhydrase	Carbonic anhydrase	P	carbonic anhydrase
RiCNE_13210	hypothetical protein	Type III restriction enzyme, res subunit	L	type iii restriction protein res subunit
RiCNE_13220	AI-2E family transporter	AI-2E family transporter	P	permease
RiCNE_13230	Chromosomal replication initiator protein DnaA		L	chromosomal replication initiator
RiCNE_13240	RND transporter	Barrel-sandwich domain of CusB or HlyD membrane-fusion;RND_mfp: efflux transporter, RND family, MFP subunit	V	efflux transporter, rnd family, mfp subunit
RiCNE_13250	hypothetical protein
RiCNE_13260	hypothetical protein
RiCNE_13270	diguanylate phosphodiesterase	EAL domain	T	diguanylate
RiCNE_13280	NADH-quinone oxidoreductase subunit F	NADH-ubiquinone oxidoreductase-F iron-sulfur binding region;nuoF_fam: NADH oxidoreductase (quinone), F subunit;Respiratory-chain NADH dehydrogenase 51 Kd subunit;SLBB domain	C	NADH dehydrogenase
RiCNE_13290	serine recombinase	Recombinase	L	resolvase
RiCNE_13310	ATPase AAA	AAA domain	L	DNA helicase
RiCNE_13320	hypothetical protein
RiCNE_13330	hypothetical protein
RiCNE_13340	ribonuclease inhibitor	Leucine Rich repeat	S	Leucine-rich repeat protein
RiCNE_13350	hypothetical protein		S	NA
RiCNE_13360	hypothetical protein		S	NA
RiCNE_13370	cell surface antigen-like protein Sca11	autotrans_barl: outer membrane autotransporter barrel domain;Autotransporter beta-domain	S	cell surface
RiCNE_13380	serine recombinase		L	resolvase
RiCNE_13390	serine recombinase	Recombinase	L	resolvase
RiCNE_13400	coproporphyrinogen III oxidase	Coproporphyrinogen III oxidase	H	Key enzyme in heme biosynthesis. Catalyzes the oxidative decarboxylation of propionic acid side chains of rings A and B of coproporphyrinogen III (By similarity)
RiCNE_13410	hypothetical protein
RiCNE_13420	hypothetical protein
RiCNE_13430	ATPase AAA	AAA domain;Domain of unknown function (DUF4143)	S	superfamily) protein
RiCNE_13440	resolvase	Resolvase, N terminal domain	L	resolvase
RiCNE_13450	hypothetical protein
RiCNE_13460	hypothetical protein
RiCNE_13470	guanosine polyphosphate pyrophosphohydrolase	Leucine Rich repeat	S	Leucine-rich repeat protein
RiCNE_13480	hypothetical protein	Antidote-toxin recognition MazE, bacterial antitoxin
RiCNE_13490	PIN domain-containing protein	PIN domain	S	PilT protein domain protein
RiCNE_13500	hypothetical protein	Leucine Rich repeat
RiCNE_13510	hypothetical protein
RiCNE_13520	prevent-host-death family protein	Antitoxin Phd_YefM, type II toxin-antitoxin system;phd_fam: prevent-host-death family protein
RiCNE_13530	toxin	PIN domain	S	Toxic component of a toxin-antitoxin (TA) module. A
RiCNE_13540	hypothetical protein
RiCNE_13550	hypothetical protein
RiCNE_13560	hypothetical protein
RiCNE_13570	guanosine polyphosphate pyrophosphohydrolase	Region found in RelA / SpoT proteins	K, T	In eubacteria ppGpp (guanosine 3'-diphosphate 5-' diphosphate) is a mediator of the stringent response that coordinates a variety of cellular activities in response to changes in nutritional abundance (By similarity)
RiCNE_13580	transposase	IstB-like ATP binding protein
RiCNE_13590	hypothetical protein
RiCNE_13600	competence protein ComEC	ComEC_N-term: ComEC/Rec2-related protein;Competence protein;Domain of unknown function (DUF4131)	S	Competence protein
RiCNE_13610	hypothetical protein
RiCNE_13620	MFS transporter		G	proline betaine transporter
RiCNE_13630	hypothetical protein
RiCNE_13640	hypothetical protein
RiCNE_13650	hypothetical protein	PD-(D/E)XK nuclease superfamily	S	AAA-ATPase
RiCNE_13660	hypothetical protein	Homeodomain-like domain;Winged helix-turn helix	L	Transposase
RiCNE_13670	RDD family protein	RDD family	S	rdd domain containing protein
RiCNE_13680	hypothetical protein		S	NA
RiCNE_13690	hypothetical protein
RiCNE_13700	Lipopolysaccharide assembly protein B	Tetratricopeptide repeat
RiCNE_13710	hypothetical protein
RiCNE_13720	hypothetical protein		L	cytosine-specific methyltransferase
RiCNE_13730	hypothetical protein
RiCNE_13740	hypothetical protein
RiCNE_13750	ATP-dependent protease
RiCNE_13760	transposase
RiCNE_13770	hypothetical protein
RiCNE_13780	hypothetical protein		S	NA
RiCNE_13790	hypothetical protein
RiCNE_13800	chromosomal replication initiator protein DnaA	DnaA N-terminal domain	S	NA
RiCNE_13810	metal-dependent hydrolase	Protein of unknown function DUF45	S	metal-dependent hydrolase
RiCNE_13820	transposase		L	Transposase IS116 IS110 IS902
RiCNE_13830	hypothetical protein	Putative transposase of IS4/5 family (DUF4096)	L	transposase
RiCNE_13840	hypothetical protein
RiCNE_13850	transposase	PD-(D/E)XK nuclease family transposase	S	NA
RiCNE_13860	biofilm PGA synthesis protein PgaB	Biotin-protein ligase, N terminal	S	biotin--protein ligase
RiCNE_13870	hypothetical protein
RiCNE_13880	guanosine polyphosphate pyrophosphohydrolase	HD domain	K, T	spoT-like ppGpp hydrolase
RiCNE_13890	hypothetical protein
RiCNE_13900	hypothetical protein
