# Supplementary material for: Torix group Rickettsia are widespread in Culicoides biting midges (Diptera: Ceratopogonidae), reach high frequency and carry unique genomic features
Source: Environ Microbiol. 2017 Sep 18;19(10):4238–55. doi: 10.1111/1462-2920.13887 (PMC5656822; doi:10.1111/1462-2920.13887)
Supplement: Supplementary file 8 — Table S2. Publicly available Rickettsiaceae genomes used in this study for ortholog identification and phylogenomic analysis. [file EMI-19-4238-s008.xls]

## Sheet: Table S2
Table S2: Publicly available Rickettsiaceae genomes used in this study for ortholog identification and phylogenomic analysis.
Genome	GenBank accession	Other sources
Rickettsia conorii str. Malish 7	AE006914.1
Rickettsia conorii subsp. indica ITTR	AJHC01000001-AJHC01000010
Rickettsia conorii subsp. caspia A-167	AJUR01000001-AJUR01000025
Rickettsia conorii subsp. israelensis ISTT CDC1	AJVP01000001-AJVP01000033
Rickettsia prowazekii str. Rp22	CP001584.1
Rickettsia prowazekii str. Madrid E	AJ235269.1
Rickettsia prowazekii str. Chernikova	CP003391.1
Rickettsia prowazekii str. Katsinyian	CP003392.1
Rickettsia prowazekii str. BuV67-CWPP	CP003393.1
Rickettsia prowazekii str. Dachau	CP003394.1
Rickettsia prowazekii str. GvV257	CP003395.1
Rickettsia prowazekii str. RpGvF24	CP003396.1
Rickettsia prowazekii str. NMRC Madrid E	CP004888.1
Rickettsia prowazekii str. Breinl	CP004889.1
Rickettsia prowazekii str. GvF12	APMN01000001-APMN01000010
Rickettsia prowazekii str. Cairo 3	APMO01000001-APMO01000020
Rickettsia prowazekii	CP014865.1
Rickettsia rickettsii str. Iowa	CP000766.3
Rickettsia rickettsii str. 'Sheila Smith'	CP000848.1
Rickettsia rickettsii str. Colombia	CP003306.1
Rickettsia rickettsii str. Arizona	CP003307.1
Rickettsia rickettsii str. Hino	CP003309.1
Rickettsia rickettsii str. Hauke	CP003318.1
Rickettsia rickettsii str. Hlp#2	CP003311.1
Rickettsia rickettsii str. Brazil	CP003305.1
Rickettsia rickettsii str. R	CP006009.1
Rickettsia rickettsii str. Morgan	CP006010.1
Rickettsia typhi str. Wilmington	AE017197.1
Rickettsia typhi str. TH1527	CP003397.1
Rickettsia typhi str. B9991CWPP	CP003398.1
Rickettsia akari str. Hartford	CP000847.1
Rickettsia australis str. Phillips	AKVZ01000001-AKVZ01000059
Rickettsia australis str. Cutlack	CP003338.1, CP003339.1
Rickettsia canadensis str. McKiel	CP000409.1
Rickettsia canadensis str. CA410	CP003304.1
Candidatus Rickettsia amblyommii str. GAT-30V	CP003334.1 - CP003337.1
Candidatus Rickettsia amblyommii str. Ac/Pa	LANR00000000.1
Candidatus Rickettsia amblyommii str. Darkwater	LAOH01000001-LAOH01000068
Candidatus Rickettsia amblyommii	CP012420.1 - CP012422.1
Rickettsia bellii RML369-C	CP000087.1
Rickettsia bellii OSU 85-389	CP000849.1
Rickettsia bellii str. RML An4	LAOI00000000.1
Rickettsia bellii str. RML Mogi	LAOJ01000001-LAOJ01000004
Rickettsia montanensis str. OSU 85-930	CP003340.1
Rickettsia rhipicephali str. 3-7-female6-CWPP	CP003342.1, CP003343.1
Rickettsia rhipicephali str. Ect	LAOC00000000.1
Rickettsia rhipicephali	CP013133.1 - CP013135.1
Rickettsia africae ESF-5	CP001612.1, CP001613.1
Rickettsia helvetica C9P9	CM001467.1, CM001468.1
Rickettsia japonica YH	AP011533.1
Rickettsia japonica YH	AMRT02000001-AMRT02000014
Rickettsia massiliae MTU5	CP000683.1, CP000684.1
Rickettsia massiliae str. AZT80	CP003319.1, CP003320.1
Rickettsia parkeri str. Portsmouth	CP003341.1
Rickettsia parkeri str. AT#24	LAOL00000000.1
Rickettsia parkeri str. Grand Bay	LAOK00000000.1
Rickettsia parkeri str. Tate's Hell	LAOO00000000.1
Rickettsia sibirica 246	AABW01000001.1
Rickettsia sibirica subsp. sibirica BJ-90	AHIZ01000001-AHIZ01000008
Rickettsia sibirica subsp. mongolitimonae HA-91	AHZB01000001-AHZB01000021
Rickettsia slovaca 13-B	CP002428.1
Rickettsia slovaca str. D-CWPP	CP003375.1
Rickettsia honei RB	AJTT01000001-AJTT01000011
Rickettsia felis URRWXCal2	CP000053.1 - CP000055.1
Rickettsia felis	JSEL01000001-JSEL01000043
Rickettsia felis str. LSU	JSEM01000001-JSEM01000022
Rickettsia felis str. Pedreira	LANQ00000000.1
Rickettsia aeschlimannii	CCER01000001-CCER01000016
Rickettsia peacockii str. Rustic	CP001227.1, CP001228.1
Rickettsia monacensis	LN794217.1
Rickettsia heilongjiangensis 054	CP002912.1
Rickettsia tamurae	CCMG01000001-CCMG01000027
Rickettsia sp. MEAM1 (Bemisia tabaci)	AJWD02000001-AJWD02000219
Candidatus Rickettsia gravesii BWI-1	AWXL01000001-AWXL01000029
Rickettsia endosymbiont of Ixodes scapularis	CM000770.1 - CM000773.1
Rickettsia hoogstraalii	CCXM01000001-CCXM01000002
Rickettsia hoogstraalii str. RCCE3	LAOB01000001-LAOB01000049
Candidatus Rickettsia asemboensis	CP011517.1
Rickettsia philipii str. 364D	CP003308.1
Rickettsia endosymbiont of Ixodes pacificus	LAOP01000001-LAOP01000007
Rickettsia argasii T170-B	LAOQ01000001-LAOQ01000030
Rickettsia endosymbiont of Proechinophthirus fluctus	LECS01000001-LECS01000005
Rickettsia buchneri	JFKF01000001-JFKF01000207
Rickettsia symbiont of Adalia bipunctata	-	http://dx.doi.org/10.5061/dryad.6cn66
Orientia tsutsugamushi Ikeda	AP008981.1
Orientia tsutsugamushi str. Boryong	AM494475.1
