# Supplementary material for: Torix group Rickettsia are widespread in Culicoides biting midges (Diptera: Ceratopogonidae), reach high frequency and carry unique genomic features
Source: Environ Microbiol. 2017 Sep 18;19(10):4238–55. doi: 10.1111/1462-2920.13887 (PMC5656822; doi:10.1111/1462-2920.13887)
Supplement: Supplementary file 9 — Table S3. Genes encoding for the P‐T4SS and the tra conjugative DNA‐transfer element in RiCNE genome. [file EMI-19-4238-s009.xls]

## Sheet: Table S3
Table S3. Genes encoding for the P-T4SS and the tra conjugative DNA-transfer element in RiCNE genome.
ID	annotation	Pfam domains
“P-like” type IV secretion system (P-T4SS)
RiCNE_00130	type VI secretion protein	Type IV secretory pathway, VirB3-like protein
RiCNE_00140	transporter	CagE, TrbE, VirB family, component of type IV transporter system;VirB4_CagE: type IV secretion/conjugal transfer ATPase, VirB4 family
RiCNE_00150	type IV secretion system protein VirB6	TrbL/VirB6 plasmid conjugal transfer protein
RiCNE_00160	type IV secretion system protein VirB6	TrbL/VirB6 plasmid conjugal transfer protein
RiCNE_00180	type IV secretion system protein VirB6	TrbL/VirB6 plasmid conjugal transfer protein
RiCNE_00190	type IV secretion system protein VirB6	TrbL/VirB6 plasmid conjugal transfer protein
RiCNE_00200	type IV secretion system protein VirB6	TrbL/VirB6 plasmid conjugal transfer protein
RiCNE_01320	type IV secretion system protein VirD4	Type IV secretory system Conjugative DNA transfer
RiCNE_01330	P-type DNA transfer ATPase VirB11	Type II/IV secretion system protein;VirB11: P-type DNA transfer ATPase VirB11
RiCNE_01340	VirB10	Bacterial conjugation TrbI-like protein
RiCNE_01350	VirB9 protein precursor of the type IV secretion system	Conjugal transfer protein
RiCNE_01360	virB8 family protein	VirB8 protein
RiCNE_02880	hypothetical protein	TrbC/VIRB2 family
RiCNE_02890	hypothetical protein	TrbC/VIRB2 family
RiCNE_03010	transporter	CagE, TrbE, VirB family, component of type IV transporter system
RiCNE_08580	virB8 family protein	VirB8 protein
RiCNE_08590	P-type conjugative transfer protein VirB9	Conjugal transfer protein;VirB9: P-type conjugative transfer protein VirB9
“F-like” type IV secretion system (tra conjugative DNA-transfer element)
RiCNE_01490	hypothetical protein	TraE protein
RiCNE_01500	hypothetical protein	TraK protein
RiCNE_01510	TraB pilus assembly	Bacterial conjugation TrbI-like protein
RiCNE_01520	hypothetical protein
RiCNE_01530	conjugal transfer protein TraC	AAA-like domain;F pilus assembly Type-IV secretion system for plasmid transfer
RiCNE_01560	conjugal transfer protein TraW
RiCNE_01570	sex pilus assembly	TraU protein
RiCNE_01580	type-F conjugative transfer system pilin assembly protein TrbC	TrbC_Ftype: type-F conjugative transfer system pilin assembly protein TrbC;Type-F conjugative transfer system pilin assembly protein
RiCNE_01590	conjugal transfer protein TraN
RiCNE_01610	thiol reductase thioredoxin	F plasmid transfer operon protein
RiCNE_01620	conjugal transfer protein TraH	Conjugative relaxosome accessory transposon protein
RiCNE_01640	conjugal transfer protein TraG	TraG-like protein, N-terminal region
RiCNE_07220	conjugative transfer protein	Conjugal transfer protein TraD
RiCNE_07230	conjugal transfer protein TraA	AAA domain;MobA/MobL family;Toprim domain
