# Supplementary material for: Torix group Rickettsia are widespread in Culicoides biting midges (Diptera: Ceratopogonidae), reach high frequency and carry unique genomic features
Source: Environ Microbiol. 2017 Sep 18;19(10):4238–55. doi: 10.1111/1462-2920.13887 (PMC5656822; doi:10.1111/1462-2920.13887)
Supplement: Supplementary file 10 — TableS4. RiCNE unique genes. [file EMI-19-4238-s010.xls]

## Sheet: Table S4
Table S4. RiCNE unique genes.
OG	ID	Length	annotation	Pfam domains	COG (eggNOG)	eggNOG description
OG0003777	RiCNE_00070	219	Putative ribosomal N-acetyltransferase YdaF	Acetyltransferase (GNAT) domain	J	Gcn5-related n-acetyltransferase
OG0003778	RiCNE_00170	113	hypothetical protein
OG0003779	RiCNE_00350	105	hypothetical protein
OG0003780	RiCNE_00360	219	hypothetical protein	Uncharacterized conserved protein (DUF2278)	S	Uncharacterized conserved protein (DUF2278)
OG0003781	RiCNE_00410	216	Ribulose-phosphate 3-epimerase	Ribulose-phosphate 3 epimerase family;rpe: ribulose-phosphate 3-epimerase	G	ribulose-phosphate 3-epimerase
OG0003782	RiCNE_00510	187	ATP-dependent helicase/nuclease subunit A	PD-(D/E)XK nuclease superfamily
OG0003783	RiCNE_00710	449	hypothetical protein		S	NA
OG0003784	RiCNE_00720	438	hypothetical protein	D-isomer specific 2-hydroxyacid dehydrogenase, NAD binding domain
OG0003785	RiCNE_00860	796	hypothetical protein
OG0003786	RiCNE_00890	79	hypothetical protein
OG0003787	RiCNE_00950	118	hypothetical protein
OG0003788	RiCNE_01110	90	hypothetical protein
OG0003789	RiCNE_01470	259	hypothetical protein
OG0003790	RiCNE_01480	457	hypothetical protein
OG0003791	RiCNE_01550	235	hypothetical protein
OG0003792	RiCNE_01670	71	hypothetical protein
OG0003793	RiCNE_01840	51	hypothetical protein
OG0003794	RiCNE_01960	556	hypothetical protein	Transposase DDE domain	L	Transposase
OG0003795	RiCNE_01980	102	hypothetical protein
OG0003796	RiCNE_02230	58	hypothetical protein	Protein of unknown function (DUF465)
OG0003797	RiCNE_02260	116	hypothetical protein
OG0003798	RiCNE_02340	365	hypothetical protein		S	HD domain protein
OG0003799	RiCNE_02360	92	hypothetical protein
OG0003800	RiCNE_02500	62	hypothetical protein
OG0003801	RiCNE_02560	77	hypothetical protein
OG0003802	RiCNE_02710	178	hypothetical protein	Lipid A 3-O-deacylase (PagL)	S	Lipid A 3-O-deacylase (PagL)
OG0003803	RiCNE_02730	74	hypothetical protein
OG0003804	RiCNE_02810	213	hypothetical protein	Exopolysaccharide synthesis, ExoD	S	exopolysaccharide synthesis
OG0003805	RiCNE_02940	60	hypothetical protein
OG0003806	RiCNE_03040	47	hypothetical protein
OG0003807	RiCNE_03060	97	hypothetical protein
OG0003808	RiCNE_03540	50	hypothetical protein
OG0003809	RiCNE_03770	107	hypothetical protein	ahpD_dom: alkylhydroperoxidase AhpD family core domain;Carboxymuconolactone decarboxylase family	S	Antioxidant protein with alkyl hydroperoxidase activity. Required for the reduction of the AhpC active site cysteine residues and for the regeneration of the AhpC enzyme activity (By similarity)
OG0003810	RiCNE_03850	35	hypothetical protein
OG0003811	RiCNE_03930	88	hypothetical protein
OG0003812	RiCNE_03950	49	hypothetical protein
OG0003813	RiCNE_03990	285	hypothetical protein
OG0003814	RiCNE_04060	129	hypothetical protein
OG0003815	RiCNE_04130	56	hypothetical protein
OG0003816	RiCNE_04160	176	hypothetical protein
OG0003817	RiCNE_04190	183	hypothetical protein
OG0003818	RiCNE_04200	188	hypothetical protein
OG0003819	RiCNE_04210	214	hypothetical protein
OG0003820	RiCNE_04320	216	Transaldolase	fsa_talC_mipB: fructose-6-phosphate aldolase;Transaldolase/Fructose-6-phosphate aldolase	G	Transaldolase is important for the balance of metabolites in the pentose-phosphate pathway (By similarity)
OG0003821	RiCNE_04390	146	hypothetical protein
OG0003822	RiCNE_04490	98	hypothetical protein
OG0003823	RiCNE_04510	222	hypothetical protein	PAP2 superfamily	I	Phosphoesterase, PA-phosphatase related
OG0003824	RiCNE_04600	35	hypothetical protein
OG0003825	RiCNE_04640	100	hypothetical protein
OG0003826	RiCNE_04680	183	hypothetical protein
OG0003827	RiCNE_04690	163	hypothetical protein
OG0003828	RiCNE_04700	115	hypothetical protein
OG0003829	RiCNE_04980	69	hypothetical protein
OG0003830	RiCNE_05230	83	hypothetical protein
OG0003831	RiCNE_05300	255	hypothetical protein	Peptidase family M23
OG0003832	RiCNE_05370	46	hypothetical protein
OG0003833	RiCNE_05390	172	hypothetical protein
OG0003834	RiCNE_05400	139	hypothetical protein
OG0003835	RiCNE_05660	184	hypothetical protein
OG0003836	RiCNE_05870	89	hypothetical protein
OG0003837	RiCNE_05880	57	hypothetical protein
OG0003838	RiCNE_05960	77	hypothetical protein
OG0003839	RiCNE_06010	91	hypothetical protein
OG0003840	RiCNE_06020	182	hypothetical protein	D-alanyl-D-alanine carboxypeptidase	S	NA
OG0003841	RiCNE_06140	159	hypothetical protein
OG0003842	RiCNE_06150	49	hypothetical protein
OG0003843	RiCNE_06290	48	hypothetical protein
OG0003844	RiCNE_06340	251	Ubiquinone biosynthesis O-methyltransferase	Methyltransferase domain
OG0003845	RiCNE_06400	54	hypothetical protein
OG0003846	RiCNE_06630	142	hypothetical protein
OG0003847	RiCNE_06790	152	hypothetical protein
OG0003848	RiCNE_06820	188	hypothetical protein
OG0003849	RiCNE_06850	91	hypothetical protein
OG0003850	RiCNE_06950	78	hypothetical protein	Uncharacterized protein conserved in bacteria (DUF2312)	D	UPF0335 protein
OG0003851	RiCNE_07000	67	hypothetical protein
OG0003852	RiCNE_07110	453	hypothetical protein
OG0003853	RiCNE_07120	74	hypothetical protein
OG0003854	RiCNE_07200	87	hypothetical protein
OG0003855	RiCNE_07250	208	hypothetical protein
OG0003856	RiCNE_07490	35	hypothetical protein
OG0003857	RiCNE_07550	74	hypothetical protein	lp_hng_hel_AbrB: transcriptional regulator, AbrB family;prlF antitoxin for toxin YhaV_toxin	K	transcriptional regulator, abrb
OG0003858	RiCNE_07560	44	hypothetical protein
OG0003859	RiCNE_07620	72	hypothetical protein
OG0003860	RiCNE_07800	88	hypothetical protein
OG0003861	RiCNE_07860	87	hypothetical protein
OG0003862	RiCNE_07980	74	hypothetical protein
OG0003863	RiCNE_08120	48	hypothetical protein
OG0003864	RiCNE_08320	53	hypothetical protein
OG0003865	RiCNE_08540	58	hypothetical protein
OG0003866	RiCNE_08550	66	hypothetical protein	Eco47II restriction endonuclease	V	Type II site-specific deoxyribonuclease
OG0003867	RiCNE_08560	98	hypothetical protein	Eco47II restriction endonuclease	V	Type II site-specific deoxyribonuclease
OG0003868	RiCNE_08690	59	hypothetical protein
OG0003869	RiCNE_08860	396	UDP-galactopyranose mutase	NAD(P)-binding Rossmann-like domain;UDP-galactopyranose mutase;UDP-GALP_mutase: UDP-galactopyranose mutase	M	udp-galactopyranose mutase
OG0003870	RiCNE_08880	510	N-acetylmuramoyl-L-alanine amidase	N-acetylmuramoyl-L-alanine amidase	M	N-Acetylmuramoyl-L-alanine amidase
OG0003871	RiCNE_08910	145	hypothetical protein
OG0003872	RiCNE_08940	817	methyltransferase RP459	Glycosyl transferases group 1;RPE1: rickettsial palindromic element RPE1 domain	M	Glycosyl transferase (Group 1
OG0003873	RiCNE_08960	186	hypothetical protein
OG0003874	RiCNE_08970	210	hypothetical protein
OG0003875	RiCNE_09170	85	hypothetical protein		G	phosphoglycerate mutase family protein
OG0003876	RiCNE_09200	236	hypothetical protein	Hemerythrin HHE cation binding domain
OG0003877	RiCNE_09280	68	hypothetical protein
OG0003878	RiCNE_09520	59	hypothetical protein
OG0003879	RiCNE_09690	79	hypothetical protein
OG0003880	RiCNE_09780	229	hypothetical protein
OG0003881	RiCNE_09790	216	hypothetical protein
OG0003882	RiCNE_09850	60	hypothetical protein
OG0003883	RiCNE_09880	1003	hydrogenase expression protein HypA	AcrB/AcrD/AcrF family	V	acriflavin resistance protein
OG0003884	RiCNE_09890	183	hypothetical protein
OG0003885	RiCNE_09900	287	hypothetical protein
OG0003886	RiCNE_09910	883	hypothetical protein
OG0003887	RiCNE_10060	122	hypothetical protein
OG0003888	RiCNE_10110	202	hypothetical protein
OG0003889	RiCNE_10280	117	hypothetical protein
OG0003890	RiCNE_10420	150	hypothetical protein	Domain of unknown function (DUF1772)
OG0003891	RiCNE_10490	143	hypothetical protein
OG0003892	RiCNE_10750	77	hypothetical protein
OG0003893	RiCNE_10780	36	hypothetical protein
OG0003894	RiCNE_10820	115	hypothetical protein
OG0003895	RiCNE_10830	117	hypothetical protein		L	Transposase
OG0003896	RiCNE_10910	107	hypothetical protein
OG0003897	RiCNE_10990	180	hypothetical protein
OG0003898	RiCNE_11000	437	hypothetical protein		S	NA
OG0003899	RiCNE_11010	263	hypothetical protein		S	NA
OG0003900	RiCNE_11030	97	hypothetical protein
OG0003901	RiCNE_11060	193	hypothetical protein
OG0003902	RiCNE_11070	892	ATP-dependent DNA helicase Rep	UvrD/REP helicase N-terminal domain	S	Inherit from NOG: Tetratricopeptide repeat and ankyrin repeat containing 1
OG0003903	RiCNE_11090	84	hypothetical protein
OG0003904	RiCNE_11100	85	Toxin RelE3	ParE toxin of type II toxin-antitoxin system, parDE	S	Plasmid stabilization system
OG0003905	RiCNE_11110	92	hypothetical protein		K	CopG family transcriptional regulator
OG0003906	RiCNE_11200	56	hypothetical protein
OG0003907	RiCNE_11510	741	hypothetical protein	2OG-Fe(II) oxygenase superfamily	S	NA
OG0003908	RiCNE_11620	37	hypothetical protein
OG0003909	RiCNE_11700	168	hypothetical protein
OG0003910	RiCNE_11710	215	hypothetical protein
OG0003911	RiCNE_11800	293	hypothetical protein	Methyltransferase domain	S	Methyltransferase domain
OG0003912	RiCNE_11850	308	hypothetical protein
OG0003913	RiCNE_11910	35	hypothetical protein
OG0003914	RiCNE_11930	46	hypothetical protein
OG0003915	RiCNE_11940	39	hypothetical protein
OG0003916	RiCNE_12110	545	hypothetical protein
OG0003917	RiCNE_12120	167	hypothetical protein
OG0003918	RiCNE_12180	34	hypothetical protein
OG0003919	RiCNE_12200	384	hypothetical protein	DDE superfamily endonuclease	L	Transposase
OG0003920	RiCNE_12210	55	hypothetical protein
OG0003921	RiCNE_12220	309	membrane protein	Putative vitamin uptake transporter;TIGR00697: conserved hypothetical integral membrane protein	S	Membrane
OG0003922	RiCNE_12280	443	hypothetical protein		S	NA
OG0003923	RiCNE_12300	127	hypothetical protein
OG0003924	RiCNE_12310	279	hypothetical protein
OG0003925	RiCNE_12420	156	hypothetical protein	Transposase DDE domain	L	Transposase
OG0003926	RiCNE_12470	56	hypothetical protein
OG0003927	RiCNE_12600	140	hypothetical protein
OG0003928	RiCNE_12650	57	hypothetical protein
OG0003929	RiCNE_12690	244	Coenzyme F420:L-glutamate ligase	F420-0:Gamma-glutamyl ligase	C	Catalyzes the GTP-dependent successive addition of two or more gamma-linked L-glutamates to the L-lactyl phosphodiester of 7,8-didemethyl-8-hydroxy-5-deazariboflavin (F420-0) to form coenzyme F420-0-glutamyl-glutamate (F420-2) or polyglutamated F420 derivatives (By similarity)
OG0003930	RiCNE_12740	78	hypothetical protein	Domain of unknown function (DUF4277)
OG0003931	RiCNE_12760	74	hypothetical protein
OG0003932	RiCNE_12780	129	hypothetical protein
OG0003933	RiCNE_12840	51	hypothetical protein
OG0003934	RiCNE_12900	425	hypothetical protein	Major Facilitator Superfamily	G	Major Facilitator superfamily
OG0003935	RiCNE_12980	150	Ribosomal RNA large subunit methyltransferase H	Predicted SPOUT methyltransferase	S	Specifically methylates the pseudouridine at position 1915 (m3Psi1915) in 23S rRNA (By similarity)
OG0003936	RiCNE_13110	172	hypothetical protein	Lipid A 3-O-deacylase (PagL)	S	Lipid A 3-O-deacylase (PagL)
OG0003937	RiCNE_13120	456	hypothetical protein
OG0003938	RiCNE_13180	80	hypothetical protein
OG0003939	RiCNE_13200	201	Carbonic anhydrase	Carbonic anhydrase	P	carbonic anhydrase
OG0003940	RiCNE_13210	424	hypothetical protein	Type III restriction enzyme, res subunit	L	type iii restriction protein res subunit
OG0003941	RiCNE_13240	364	RND transporter	Barrel-sandwich domain of CusB or HlyD membrane-fusion;RND_mfp: efflux transporter, RND family, MFP subunit	V	efflux transporter, rnd family, mfp subunit
OG0003942	RiCNE_13260	48	hypothetical protein
OG0003943	RiCNE_13320	211	hypothetical protein
OG0003944	RiCNE_13330	52	hypothetical protein
OG0003945	RiCNE_13350	215	hypothetical protein		S	NA
OG0003946	RiCNE_13360	142	hypothetical protein		S	NA
OG0003947	RiCNE_13410	118	hypothetical protein
OG0003948	RiCNE_13450	91	hypothetical protein
OG0003949	RiCNE_13460	344	hypothetical protein
OG0003950	RiCNE_13500	112	hypothetical protein	Leucine Rich repeat
OG0003951	RiCNE_13540	53	hypothetical protein
OG0003952	RiCNE_13590	277	hypothetical protein
OG0003953	RiCNE_13660	167	hypothetical protein	Homeodomain-like domain;Winged helix-turn helix	L	Transposase
OG0003954	RiCNE_13690	112	hypothetical protein
OG0003955	RiCNE_13710	59	hypothetical protein
OG0003956	RiCNE_13720	121	hypothetical protein		L	cytosine-specific methyltransferase
OG0003957	RiCNE_13730	216	hypothetical protein
OG0003958	RiCNE_13740	224	hypothetical protein
OG0003959	RiCNE_13770	85	hypothetical protein
OG0003960	RiCNE_13790	139	hypothetical protein
OG0003961	RiCNE_13870	108	hypothetical protein
OG0003962	RiCNE_13890	121	hypothetical protein
OG0003963	RiCNE_13900	45	hypothetical protein
