# Supplementary material for: Torix group Rickettsia are widespread in Culicoides biting midges (Diptera: Ceratopogonidae), reach high frequency and carry unique genomic features
Source: Environ Microbiol. 2017 Sep 18;19(10):4238–55. doi: 10.1111/1462-2920.13887 (PMC5656822; doi:10.1111/1462-2920.13887)
Supplement: Supplementary file 11 — Table S5. RiCNE unique genes putatively associated with host invasion and host–microbe interactions. [file EMI-19-4238-s011.xls]

## Sheet: Table S5
Table S5. RiCNE unique genes putatively associated with host invasion and host-microbe interactions.
ORF ID	Size (aa)	Annotation	Pfam domains	Best BLAST hit	Identity	E-value
Host Invasion and host – microbe interactions
RiCNE_02710	178	hypothetical protein	Lipid A 3-O-deacylase (PagL)	WP_051402745.1: alpha proteobacterium Mf 1.05b.01	0.36	7e-29
RiCNE_13110	172	hypothetical protein	Lipid A 3-O-deacylase (PagL)	SDQ77725.1: Nitrosospira multiformis	0.39	5e-27
RiCNE_02810	213	hypothetical protein	Exopolysaccharide synthesis, ExoD	WP_041651547.1: Anaplasma centrale	0.36	3e-41
RiCNE_11800	293	hypothetical protein	Methyltransferase domain	WP_054300669.1: Piscirickettsia salmonis	0.34	1e-33
RiCNE_13200	201	Carbonic anhydrase	Carbonic anhydrase	EKD73706.1: uncultured bacterium	0.74	1e-106
RiCNE_13500	112	hypothetical protein	Leucine Rich repeat	-	-	-
Cell wall biogenesis and modification
RiCNE_08860	396	UDP-galactopyranose mutase	NAD(P)-binding Rossmann-like domain;UDP-galactopyranose mutase	AEI16500.1: Bordetella petrii	0.65	2e-179
RiCNE_08880	510	N-acetylmuramoyl-L-alanine amidase AmiD precursor	N-acetylmuramoyl-L-alanine amidase	CDR79394.1: Wolbachia pipientis	0.57	0
RiCNE_06020	182	hypothetical protein	D-alanyl-D-alanine carboxypeptidase	WP_052571976.1: Candidatus Odyssella thessalonicensis	0.51	2e-57
Adaptation to Environment & Resistance
RiCNE_09880	1003	hydrogenase expression protein HypA	AcrB/AcrD/AcrF family	WP_064461491.1: Francisella persica	0.52	0
RiCNE_13240	364	RND transporter	Barrel-sandwich domain of CusB or HlyD membrane-fusion;RND_mfp: efflux transporter, RND family, MFP subunit	WP_064461492.1: Francisella persica	0.35	3e-65
RiCNE_07550	74	hypothetical protein	lp_hng_hel_AbrB: transcriptional regulator, AbrB family;prlF antitoxin for toxin YhaV_toxin	WP_015194936.1: Stanieria cyanosphaera	0.58	4e-19
RiCNE_11100	85	Toxin RelE3	ParE toxin of type II toxin-antitoxin system, parDE	OGT48201.1: Gammaproteobacteria bacterium	0.49	6e-21
