# Supplementary material for: Torix group Rickettsia are widespread in Culicoides biting midges (Diptera: Ceratopogonidae), reach high frequency and carry unique genomic features
Source: Environ Microbiol. 2017 Sep 18;19(10):4238–55. doi: 10.1111/1462-2920.13887 (PMC5656822; doi:10.1111/1462-2920.13887)
Supplement: Supplementary file 16 — Table S10. Core genes used for phylogenomic analysis. [file EMI-19-4238-s016.xls]

## Sheet: Table S10
Table S10. The set of 189 single copy Rickettsiaceae panorthologous genes that were used for the phylogenomic analysis.
OrthoGroup	RiCNE gene ID	Annotation
OG0000400	RiCNE_05020	zinc ABC transporter substrate-binding protein
OG0000401	RiCNE_10170	ATP synthase subunit C
OG0000402	RiCNE_02910	CarD family transcriptional regulator
OG0000404	RiCNE_12070	30S ribosomal protein S18
OG0000405	RiCNE_12060	50S ribosomal protein L9
OG0000406	RiCNE_07350	ATP-dependent zinc metalloprotease FtsH
OG0000407	RiCNE_07340	succinate dehydrogenase iron-sulfur subunit
OG0000408	RiCNE_06500	succinate dehydrogenase iron-sulfur subunit
OG0000409	RiCNE_00110	protein translocase component YidC
OG0000410	RiCNE_01170	CDP-diacylglycerol--glycerol-3-phosphate 3-phosphatidyltransferase
OG0000411	RiCNE_07370	hypothetical protein
OG0000412	RiCNE_04270	nucleoside-diphosphate kinase
OG0000413	RiCNE_04300	chromosome partitioning protein ParA
OG0000414	RiCNE_07900	iron-sulfur cluster assembly accessory protein
OG0000415	RiCNE_07870	SPOR domain-containing protein
OG0000417	RiCNE_02870	protein-export protein SecB
OG0000420	RiCNE_05000	S-adenosylmethionine uptake transporter
OG0000421	RiCNE_08070	30S ribosomal protein S2
OG0000427	RiCNE_05970	hypothetical protein
OG0000428	RiCNE_05980	protein translocase subunit SecF
OG0000429	RiCNE_04730	S26 family signal peptidase
OG0000430	RiCNE_04750	GTPase Era
OG0000431	RiCNE_11550	protein mrp
OG0000432	RiCNE_11690	HflK protein
OG0000433	RiCNE_11680	protease modulator HflC
OG0000434	RiCNE_06300	Thiosulfate sulfurtransferase GlpE
OG0000435	RiCNE_09730	succinate dehydrogenase cytochrome b556 subunit
OG0000436	RiCNE_09740	succinate dehydrogenase hydrophobic membrane anchor subunit
OG0000437	RiCNE_11180	arginine ABC transporter permease
OG0000438	RiCNE_01710	30S ribosomal protein S12
OG0000439	RiCNE_01730	elongation factor G
OG0000440	RiCNE_01770	50S ribosomal protein L11
OG0000441	RiCNE_01780	50S ribosomal protein L1
OG0000442	RiCNE_01790	50S ribosomal protein L10
OG0000443	RiCNE_01800	50S ribosomal protein L7/L12
OG0000444	RiCNE_01820	DNA-directed RNA polymerase subunit beta
OG0000446	RiCNE_04580	aspartyl/glutamyl-tRNA amidotransferase subunit A
OG0000447	RiCNE_04590	aspartyl/glutamyl-tRNA(Asn/Gln) amidotransferase subunit C
OG0000448	RiCNE_07960	ribosome recycling factor
OG0000449	RiCNE_07950	UMP kinase
OG0000450	RiCNE_02100	cation:proton antiporter
OG0000452	RiCNE_09180	DNA polymerase III subunit delta'
OG0000456	RiCNE_03630	dihydrolipoyllysine-residue succinyltransferase component of 2-oxoglutarate dehydrogenase complex
OG0000458	RiCNE_02660	ribonuclease HII
OG0000459	RiCNE_09070	glutaredoxin
OG0000463	RiCNE_02320	hypothetical protein
OG0000464	RiCNE_08800	hypothetical protein
OG0000465	RiCNE_10720	30S ribosomal protein S9
OG0000466	RiCNE_06350	RNA pyrophosphohydrolase
OG0000467	RiCNE_06370	elongation factor P
OG0000468	RiCNE_06380	inositol monophosphatase
OG0000469	RiCNE_06390	hypothetical protein
OG0000470	RiCNE_06410	phosphatidylserine decarboxylase proenzyme
OG0000472	RiCNE_13270	diguanylate phosphodiesterase
OG0000473	RiCNE_05170	UDP-N-acetylmuramate--L-alanine ligase
OG0000474	RiCNE_05160	UDP-N-acetylenolpyruvoylglucosamine reductase
OG0000476	RiCNE_04070	hypothetical protein
OG0000480	RiCNE_04670	Na+/H+ antiporter subunit G
OG0000481	RiCNE_04620	hypothetical protein
OG0000482	RiCNE_06780	ubiquinol-cytochrome c reductase iron-sulfur subunit
OG0000483	RiCNE_06760	cytochrome c
OG0000485	RiCNE_06310	cation:proton antiporter
OG0000486	RiCNE_08590	P-type conjugative transfer protein VirB9
OG0000487	RiCNE_01320	type IV secretion system protein VirD4
OG0000488	RiCNE_02160	FAD-dependent thymidylate synthase
OG0000489	RiCNE_06700	protein TolB
OG0000490	RiCNE_06120	cytochrome C oxidase assembly protein
OG0000492	RiCNE_05250	Tol-Pal system subunit TolQ
OG0000493	RiCNE_05260	protein TolR
OG0000494	RiCNE_12990	aspartate-semialdehyde dehydrogenase
OG0000496	RiCNE_01040	hypothetical protein
OG0000498	RiCNE_00430	alkyl hydroperoxide reductase
OG0000499	RiCNE_02640	paraslipin
OG0000500	RiCNE_02600	capsular polysaccharide biosynthesis protein CapM
OG0000501	RiCNE_06890	NADH-quinone oxidoreductase subunit E
OG0000502	RiCNE_06880	NADH-quinone oxidoreductase subunit D
OG0000503	RiCNE_08620	NADH-quinone oxidoreductase subunit C
OG0000504	RiCNE_01200	NADP-dependent malic enzyme
OG0000506	RiCNE_04360	ADP,ATP carrier protein 2
OG0000509	RiCNE_02190	Holliday junction DNA helicase RuvB
OG0000510	RiCNE_08040	multidrug resistance protein
OG0000511	RiCNE_01000	RlpA-like protein
OG0000512	RiCNE_03720	intracellular septation protein A
OG0000513	RiCNE_02170	peptidyl-prolyl cis-trans isomerase
OG0000514	RiCNE_11980	dioxygenase
OG0000515	RiCNE_11960	peptidase S49
OG0000516	RiCNE_06640	deoxyuridine 5'-triphosphate nucleotidohydrolase
OG0000517	RiCNE_05290	cytochrome c oxidase subunit I
OG0000519	RiCNE_00040	cell division protein FtsW
OG0000520	RiCNE_07090	phenylalanine--tRNA ligase subunit alpha
OG0000522	RiCNE_05610	recombination protein RecR
OG0000523	RiCNE_04500	NAD(+) kinase
OG0000524	RiCNE_04520	RNase J family beta-CASP ribonuclease
OG0000526	RiCNE_05100	thioredoxin reductase
OG0000527	RiCNE_09960	DNA helicase II
OG0000528	RiCNE_11730	ribosomal subunit interface protein
OG0000529	RiCNE_04960	bifunctional 5,10-methylene-tetrahydrofolate dehydrogenase/5,10-methylene-tetrahydrofolate cyclohydrolase
OG0000530	RiCNE_03650	ribonucleotide-diphosphate reductase subunit alpha
OG0000531	RiCNE_03640	ribonucleotide-diphosphate reductase subunit beta
OG0000532	RiCNE_05200	30S ribosomal protein S15
OG0000533	RiCNE_04850	ADP/ATP translocase
OG0000535	RiCNE_11790	laccase
OG0000536	RiCNE_05330	transcriptional regulator
OG0000537	RiCNE_08290	methyltransferase RP459
OG0000538	RiCNE_06620	octaprenyl-diphosphate synthase
OG0000541	RiCNE_12870	HESB protein (hesB2)
OG0000545	RiCNE_02540	glutathione S-transferase
OG0000546	RiCNE_10620	porphobilinogen synthase
OG0000547	RiCNE_02220	3-octaprenyl-4-hydroxybenzoate carboxy-lyase
OG0000548	RiCNE_08650	SAM-dependent methyltransferase
OG0000549	RiCNE_06430	hypothetical protein
OG0000550	RiCNE_00940	translation initiation factor IF-2
OG0000551	RiCNE_00960	hypothetical protein
OG0000552	RiCNE_12340	penicillin-binding protein
OG0000553	RiCNE_13160	ribosomal RNA small subunit methyltransferase H
OG0000555	RiCNE_03800	hypothetical protein
OG0000556	RiCNE_01230	parvulin-like PPIase
OG0000557	RiCNE_02150	UDP-N-acetylglucosamine 1-carboxyvinyltransferase
OG0000559	RiCNE_00240	preprotein translocase subunit YajC
OG0000560	RiCNE_00230	preprotein translocase subunit SecD
OG0000561	RiCNE_10630	SCO2-like protein
OG0000562	RiCNE_10640	cytochrome c-type biogenesis protein CcmE
OG0000563	RiCNE_11590	phospho-N-acetylmuramoyl-pentapeptide- transferase
OG0000564	RiCNE_11610	UDP-N-acetylmuramoyl-L-alanyl-D-glutamate--2, 6-diaminopimelate ligase
OG0000565	RiCNE_02530	GTP-binding protein YchF
OG0000566	RiCNE_00650	50S ribosomal protein L20
OG0000567	RiCNE_03080	50S ribosomal protein L34
OG0000570	RiCNE_03480	50S ribosomal protein L17
OG0000571	RiCNE_03470	DNA-directed RNA polymerase subunit alpha
OG0000572	RiCNE_03450	30S ribosomal protein S13
OG0000574	RiCNE_03430	preprotein translocase subunit SecY
OG0000575	RiCNE_03400	30S ribosomal protein S5
OG0000576	RiCNE_03390	50S ribosomal protein L18
OG0000577	RiCNE_03380	50S ribosomal protein L6
OG0000578	RiCNE_03370	30S ribosomal protein S8
OG0000579	RiCNE_03360	30S ribosomal protein S14
OG0000580	RiCNE_03350	50S ribosomal protein L5
OG0000581	RiCNE_03340	50S ribosomal protein L24
OG0000582	RiCNE_03330	50S ribosomal protein L14
OG0000583	RiCNE_03310	50S ribosomal protein L29
OG0000584	RiCNE_03300	50S ribosomal protein L16
OG0000585	RiCNE_03290	30S ribosomal protein S3
OG0000587	RiCNE_03260	50S ribosomal protein L2
OG0000588	RiCNE_03230	50S ribosomal protein L3
OG0000589	RiCNE_03220	30S ribosomal protein S10
OG0000590	RiCNE_00330	cell division protein FtsZ
OG0000592	RiCNE_06540	ribosomal RNA small subunit methyltransferase A
OG0000593	RiCNE_07710	exodeoxyribonuclease VII large subunit
OG0000594	RiCNE_08030	exodeoxyribonuclease III
OG0000595	RiCNE_05240	ribosome biogenesis GTPase Der
OG0000596	RiCNE_10660	ubiquinone biosynthesis protein UbiB
OG0000597	RiCNE_10440	methionine--tRNA ligase
OG0000598	RiCNE_01370	outer membrane lipid asymmetry maintenance protein MlaD
OG0000599	RiCNE_01380	succinyl-diaminopimelate desuccinylase
OG0000600	RiCNE_03110	aminotransferase
OG0000601	RiCNE_08420	DNA polymerase III subunit epsilon
OG0000602	RiCNE_03670	malonyl CoA-acyl carrier protein transacylase
OG0000610	RiCNE_03920	DNA recombination/repair protein RecA
OG0000611	RiCNE_03910	beta-ketoacyl-ACP reductase
OG0000612	RiCNE_02930	acyl carrier protein
OG0000613	RiCNE_02920	beta-ketoacyl-[acyl-carrier-protein] synthase II
OG0000614	RiCNE_07600	rod shape-determining protein MreC
OG0000615	RiCNE_09390	50S ribosomal protein L32
OG0000616	RiCNE_09400	cell envelope protein SmpA
OG0000617	RiCNE_02990	serine--tRNA ligase
OG0000618	RiCNE_03010	transporter
OG0000619	RiCNE_02470	NADH-quinone oxidoreductase subunit L
OG0000620	RiCNE_04570	NADH-quinone oxidoreductase subunit M
OG0000621	RiCNE_02440	NADH-quinone oxidoreductase subunit I
OG0000622	RiCNE_05650	NADH-quinone oxidoreductase subunit H
OG0000623	RiCNE_00290	ATP synthase subunit delta
OG0000624	RiCNE_01870	potassium transporter
OG0000625	RiCNE_10100	3-polyprenyl-4-hydroxybenzoate decarboxylase
OG0000626	RiCNE_08980	cell division protein FtsK
OG0000627	RiCNE_06110	type I methionyl aminopeptidase
OG0000629	RiCNE_06560	ferredoxin
OG0000630	RiCNE_06550	Heme exporter protein C
OG0000631	RiCNE_07160	single-stranded DNA-binding protein
OG0000632	RiCNE_07170	peptidase
OG0000634	RiCNE_07330	5-aminolevulinate synthase
OG0000635	RiCNE_08020	Obg family GTPase CgtA
OG0000636	RiCNE_09540	glycine--tRNA ligase subunit alpha
OG0000639	RiCNE_08210	transcription elongation factor GreA
OG0000640	RiCNE_09100	ABC transporter ATP-binding protein
OG0000641	RiCNE_09110	MBL fold metallo-hydrolase
OG0000642	RiCNE_02400	succinyl-diaminopimelate desuccinylase
OG0000643	RiCNE_09360	octanoyltransferase
OG0000645	RiCNE_13400	coproporphyrinogen III oxidase
OG0000646	RiCNE_05440	membrane protein
